# Supplementary material for: 6-Chloro-N-methyl-5-nitro-N-phenyl­pyrimidin-4-amine
Source: Acta Crystallogr Sect E Struct Rep Online. 2011 Sep 20;67(Pt 10):o2689. doi: 10.1107/S1600536811037664 (PMC3201521; doi:10.1107/S1600536811037664)
Supplement: Supplementary file 2 [file e-67-o2689-Isup2.hkl]

# 
# h,k,l, Fc-squared, Fo-squared, sigma(Fo-squared) and status flag 
# 
data_I
_shelx_title ' 0901 in P-1' 
_shelx_refln_list_code          4 
_shelx_F_calc_maximum       86.93 
_exptl_crystal_F_000       272.00 
_reflns_d_resolution_high  0.7709 
 
loop_ 
 _symmetry_equiv_pos_as_xyz 
 'x, y, z' 
 '-x, -y, -z' 
 
_cell_length_a     6.8980 
_cell_length_b     8.9282 
_cell_length_c    11.4272 
_cell_angle_alpha  73.764 
_cell_angle_beta   86.803 
_cell_angle_gamma  84.211 
 
_shelx_F_squared_multiplier     1.000 
 
loop_ 
 _refln_index_h 
 _refln_index_k 
 _refln_index_l 
 _refln_F_squared_calc 
 _refln_F_squared_meas 
 _refln_F_squared_sigma 
 _refln_observed_status 
   2   0   0     7557.66     8519.51    404.24 o 
   3   0   0        1.62        0.53      0.72 o 
   4   0   0     1143.36     1352.53     38.01 o 
   5   0   0        4.19        4.22      1.23 o 
   6   0   0      371.28      402.13     15.41 o 
   7   0   0        0.06        0.05      0.91 o 
   8   0   0       21.77       17.15      2.39 o 
  -8   1   0        9.84       11.03      1.70 o 
  -7   1   0       17.04       14.69      3.78 o 
  -6   1   0       99.62       89.83      3.83 o 
  -5   1   0      204.17       84.83      3.15 o 
  -4   1   0      572.44      582.22     13.67 o 
  -3   1   0      140.43      125.05      2.64 o 
  -2   1   0     1406.46     1461.82     18.20 o 
  -1   1   0     3888.36     3767.49    115.71 o 
   1   1   0     3346.74     3543.20     81.22 o 
   2   1   0      443.35      531.74      7.88 o 
   3   1   0      197.61      190.39      4.04 o 
   4   1   0      119.66      160.18      5.88 o 
   5   1   0       45.60       50.68      2.56 o 
   6   1   0        1.57        0.47      1.21 o 
   7   1   0        5.30        1.37      1.06 o 
   8   1   0        3.58        2.31      1.57 o 
  -8   2   0        1.74        1.51      1.24 o 
  -7   2   0        0.83        0.77      2.48 o 
  -6   2   0        9.29        9.04      1.68 o 
  -5   2   0        0.00        0.44      1.73 o 
  -4   2   0        2.74        1.85      1.46 o 
  -3   2   0      155.04      149.96      2.18 o 
  -2   2   0      198.19      172.02      2.40 o 
  -1   2   0     2191.73     2106.46     29.24 o 
   0   2   0      115.53      108.78      4.21 o 
   1   2   0     2582.51     2505.24     43.18 o 
   2   2   0      236.25      226.89      3.55 o 
   3   2   0       40.67       37.53      1.24 o 
   4   2   0       57.42       68.49      1.55 o 
   5   2   0       35.49       39.92      1.56 o 
   6   2   0        0.48        0.61      1.01 o 
   7   2   0        3.39        2.91      1.33 o 
   8   2   0        0.22        1.90      2.90 o 
  -8   3   0        0.17        1.37      3.61 o 
  -7   3   0        0.89        2.86      1.59 o 
  -6   3   0        0.29       -0.89      1.20 o 
  -5   3   0        1.73        0.67      1.67 o 
  -4   3   0       64.35       60.64      1.50 o 
  -3   3   0        6.60        6.14      0.42 o 
  -2   3   0      271.72      268.18      2.94 o 
  -1   3   0      502.01      487.09      4.91 o 
   0   3   0      165.92      165.09      1.48 o 
   1   3   0      771.02      772.94      8.65 o 
   2   3   0       21.40       23.31      0.66 o 
   3   3   0       55.07       57.52      1.00 o 
   4   3   0        4.01        4.49      0.54 o 
   5   3   0        8.55        9.84      1.19 o 
   6   3   0        2.04        1.37      1.06 o 
   7   3   0        1.10        2.15      1.31 o 
   8   3   0        1.88        4.90      3.99 o 
  -7   4   0        0.86        1.67      1.47 o 
  -6   4   0       13.97       17.38      1.85 o 
  -5   4   0        0.79        1.58      0.99 o 
  -4   4   0       48.72       49.17      1.35 o 
  -3   4   0      118.67      109.18      1.70 o 
  -2   4   0      191.98      157.59      2.07 o 
  -1   4   0        1.33        1.32      0.25 o 
   0   4   0     1065.95      958.93     14.44 o 
   1   4   0       24.48       19.53      0.61 o 
   2   4   0      124.20      125.49      1.63 o 
   3   4   0        0.41        0.95      0.44 o 
   4   4   0       24.81       21.57      0.64 o 
   5   4   0       17.48       20.16      1.37 o 
   6   4   0       28.46       26.52      3.36 o 
   7   4   0       10.35        9.82      3.47 o 
   8   4   0        0.41        2.49      1.55 o 
  -7   5   0        0.00       -1.30      1.30 o 
  -6   5   0        2.44        3.47      1.34 o 
  -5   5   0        6.59        5.98      2.05 o 
  -4   5   0        1.49        2.36      0.68 o 
  -3   5   0       24.13       22.84      1.15 o 
  -2   5   0       33.35       31.02      1.62 o 
  -1   5   0       36.79       46.13      0.88 o 
   0   5   0      461.75      459.39     10.92 o 
   1   5   0      123.98      127.92      6.00 o 
   2   5   0      133.22      120.23      1.77 o 
   3   5   0        5.88        6.93      0.44 o 
   4   5   0       25.66       24.36      0.77 o 
   5   5   0        8.86        7.66      0.79 o 
   6   5   0       23.87       24.93      2.44 o 
   7   5   0        0.99       -0.15      2.21 o 
   8   5   0        1.75        1.54      1.47 o 
  -6   6   0        1.86        0.62      1.95 o 
  -5   6   0       22.44       21.33      1.65 o 
  -4   6   0       36.01       33.96      1.46 o 
  -3   6   0       72.18       73.28      1.42 o 
  -2   6   0       68.48       63.91      1.26 o 
  -1   6   0      131.22      123.00      3.96 o 
   0   6   0       22.13       26.31      1.32 o 
   1   6   0       75.07       64.62      1.10 o 
   2   6   0       30.48       31.25      1.15 o 
   3   6   0       39.63       36.56      1.18 o 
   4   6   0        1.99        1.01      0.56 o 
   5   6   0       18.38       15.93      1.21 o 
   6   6   0        2.22        1.54      0.84 o 
   7   6   0        3.90        4.78      1.98 o 
  -5   7   0        7.34        5.55      1.21 o 
  -4   7   0        1.22        0.82      0.58 o 
  -3   7   0       21.06       22.03      2.72 o 
  -2   7   0        6.13        6.08      0.77 o 
  -1   7   0        0.68        0.73      0.44 o 
   0   7   0       11.62       13.55      1.91 o 
   1   7   0        0.42        0.75      0.89 o 
   2   7   0        3.62        3.24      0.58 o 
   3   7   0        0.86        0.59      0.45 o 
   4   7   0        5.32        3.90      0.71 o 
   5   7   0        0.19        0.53      0.54 o 
   6   7   0        0.90        2.11      1.46 o 
  -4   8   0        4.59        4.75      2.04 o 
  -3   8   0        2.48        1.81      1.40 o 
  -2   8   0        4.92        5.06      1.66 o 
  -1   8   0        2.58        3.07      1.24 o 
   0   8   0        6.52        6.03      1.60 o 
   1   8   0       13.10       14.69      1.90 o 
   2   8   0        2.89        2.31      1.70 o 
   3   8   0        8.43       10.26      1.04 o 
   4   8   0        8.76        8.47      2.92 o 
   5   8   0        0.49        0.44      0.67 o 
  -3   9   0        1.16       -0.13      1.80 o 
  -2   9   0        7.32        8.29      2.03 o 
  -1   9   0        0.33        1.16      1.30 o 
   0   9   0        0.01       -0.10      1.11 o 
   1   9   0        1.56        3.69      1.43 o 
   2   9   0        4.38        7.31      2.15 o 
   3   9   0        0.02       -0.19      2.89 o 
   4   9   0        2.31        6.86      2.22 o 
  -4  -9   1        2.95        2.20      1.80 o 
  -3  -9   1        5.60        4.50      2.11 o 
  -2  -9   1        0.48       -1.36      3.32 o 
  -1  -9   1        2.64        1.85      3.40 o 
   0  -9   1        0.77        0.74      3.11 o 
   1  -9   1        4.63        5.19      4.06 o 
   2  -9   1        1.14        1.24      1.95 o 
  -5  -8   1        5.60        3.07      2.86 o 
  -4  -8   1        9.04        6.30      1.85 o 
  -3  -8   1       13.73       15.67      2.27 o 
  -2  -8   1       25.30       25.10      2.76 o 
  -1  -8   1        2.98        3.26      1.24 o 
   0  -8   1        5.67        7.80      1.45 o 
   1  -8   1       13.80       19.47      2.68 o 
   2  -8   1       24.93       23.57      2.77 o 
   3  -8   1       15.36       18.10      2.63 o 
   4  -8   1        5.15        5.50      3.57 o 
  -6  -7   1        1.17        0.82      0.64 o 
  -5  -7   1        1.98        1.06      0.78 o 
  -4  -7   1        3.29        3.86      0.67 o 
  -3  -7   1       10.55        9.90      0.52 o 
  -2  -7   1        0.23        0.58      0.87 o 
  -1  -7   1       22.06       19.82      1.53 o 
   0  -7   1        6.64        8.60      1.23 o 
   1  -7   1       45.88       37.43      2.33 o 
   2  -7   1        4.47        6.69      0.67 o 
   3  -7   1       18.70       18.19      1.26 o 
   4  -7   1        0.02        0.22      0.50 o 
   5  -7   1       16.31       12.58      1.68 o 
  -7  -6   1        9.32        9.77      2.77 o 
  -6  -6   1        0.30        0.20      0.64 o 
  -5  -6   1       77.03       75.84      1.79 o 
  -4  -6   1       81.32       82.73      1.92 o 
  -3  -6   1      192.47      184.49      3.30 o 
  -2  -6   1      131.65      119.30      3.68 o 
  -1  -6   1      472.12      461.94     17.89 o 
   0  -6   1       32.10       24.67      4.31 o 
   1  -6   1      297.75      294.99      7.80 o 
   2  -6   1       61.97       59.69      1.02 o 
   3  -6   1      204.69      206.07      3.11 o 
   4  -6   1        8.61        8.84      0.73 o 
   5  -6   1       49.76       52.16      2.17 o 
   6  -6   1        1.10        0.50      0.76 o 
  -7  -5   1        6.78        8.20      1.52 o 
  -6  -5   1       64.55       67.17      1.97 o 
  -5  -5   1        2.59        3.16      0.66 o 
  -4  -5   1      148.04      141.81      2.26 o 
  -3  -5   1       38.10       35.34      1.17 o 
  -2  -5   1      274.99      267.03      2.86 o 
  -1  -5   1      140.96      124.36      3.87 o 
   0  -5   1      549.12      500.54      9.26 o 
   1  -5   1       67.16       61.33      1.64 o 
   2  -5   1       56.12       55.56      2.09 o 
   3  -5   1       14.92       14.90      0.67 o 
   4  -5   1       28.38       32.01      1.30 o 
   5  -5   1        2.00        2.35      0.65 o 
   6  -5   1        2.10        2.20      1.08 o 
   7  -5   1        0.19        4.84      1.13 o 
  -8  -4   1        0.07        1.07      1.96 o 
  -7  -4   1        3.98        5.54      1.48 o 
  -6  -4   1        0.20        0.72      1.34 o 
  -5  -4   1       11.50       13.17      0.81 o 
  -4  -4   1       86.07       86.48      1.68 o 
  -3  -4   1       54.93       53.59      1.19 o 
  -2  -4   1      200.28      171.72      3.28 o 
  -1  -4   1       87.46       86.99      2.42 o 
   0  -4   1       38.56       39.20      1.34 o 
   1  -4   1       51.81       51.49      1.38 o 
   2  -4   1      248.31      225.52      3.25 o 
   3  -4   1        0.56        1.30      0.44 o 
   4  -4   1       85.56       90.55      2.10 o 
   5  -4   1        6.19        7.01      0.72 o 
   6  -4   1        0.68        0.47      0.77 o 
   7  -4   1        1.39        7.12      2.11 o 
  -8  -3   1        1.02        0.76      1.11 o 
  -7  -3   1        0.10        0.67      0.93 o 
  -6  -3   1        1.02        0.44      0.93 o 
  -5  -3   1       17.82       20.77      1.63 o 
  -4  -3   1       15.83       15.75      0.79 o 
  -3  -3   1        0.33        0.11      0.29 o 
  -2  -3   1       17.12       20.35      0.69 o 
  -1  -3   1       73.44       66.61      1.53 o 
   0  -3   1      385.73      324.42      5.00 o 
   1  -3   1       20.36       18.26      0.47 o 
   2  -3   1        2.35        1.16      0.43 o 
   3  -3   1        0.84        1.61      0.73 o 
   4  -3   1       11.84       10.62      1.40 o 
   5  -3   1        0.62        0.56      0.64 o 
   6  -3   1        3.75        3.78      0.97 o 
   7  -3   1        1.44        1.42      3.18 o 
   8  -3   1        1.69       -0.07      1.04 o 
  -8  -2   1        0.35        0.91      1.45 o 
  -7  -2   1        7.14        5.23      1.23 o 
  -6  -2   1        4.93        6.28      1.50 o 
  -5  -2   1       76.37       56.71     16.40 o 
  -4  -2   1       44.16       46.75      6.42 o 
  -3  -2   1      237.27      223.92      7.84 o 
  -2  -2   1       81.99       97.35      7.19 o 
  -1  -2   1      981.00      972.06     12.42 o 
   0  -2   1     1214.97     1130.44     19.44 o 
   1  -2   1      400.65      378.30      8.63 o 
   2  -2   1       68.96       80.97      1.86 o 
   3  -2   1       31.36       30.03      0.92 o 
   4  -2   1       24.69       25.81      1.57 o 
   5  -2   1       24.56       24.44      1.33 o 
   6  -2   1        0.11        0.14      1.08 o 
   7  -2   1        0.34        0.89      1.24 o 
   8  -2   1        0.12       -0.06      1.02 o 
  -8  -1   1        0.31        0.30      1.10 o 
  -7  -1   1        1.55        0.18      2.28 o 
  -6  -1   1        4.72        4.98      1.50 o 
  -5  -1   1       11.81       21.69      2.82 o 
  -4  -1   1       37.68       46.79      2.43 o 
  -3  -1   1     1079.88     1139.05     18.97 o 
  -2  -1   1      471.43      524.19      5.76 o 
  -1  -1   1       52.41       53.47      0.66 o 
   0  -1   1       72.54       72.83      1.45 o 
   1  -1   1      267.50      245.18      3.22 o 
   2  -1   1      902.01      986.77     20.68 o 
   3  -1   1     1355.47     1489.54     27.33 o 
   4  -1   1       58.54       66.62      5.95 o 
   5  -1   1       33.14       37.99      3.42 o 
   6  -1   1        1.09        0.85      0.87 o 
   7  -1   1        3.16        4.08      1.20 o 
   8  -1   1        4.95        2.41      1.64 o 
  -8   0   1       31.34       33.93      5.67 o 
  -7   0   1        4.41        3.63      1.74 o 
  -5   0   1       23.54       29.20      1.94 o 
  -4   0   1     1167.95     1298.32     35.42 o 
  -3   0   1        1.16        0.61      0.48 o 
  -2   0   1     7149.40     7553.39    243.41 o 
  -1   0   1     1940.02     1947.01     37.05 o 
   1   0   1     2386.85     2444.80     50.06 o 
   2   0   1     4053.24     4596.47    171.60 o 
   3   0   1      224.08      197.48     14.40 o 
   4   0   1      474.16      530.96     12.52 o 
   5   0   1       44.86       50.59      1.77 o 
   6   0   1       18.77       20.74      1.94 o 
   7   0   1        6.96        4.41      1.54 o 
   8   0   1        6.52        4.80      1.46 o 
  -8   1   1       20.48       22.46      2.99 o 
  -7   1   1        8.09        6.39      3.29 o 
  -6   1   1       46.75       53.89      3.09 o 
  -5   1   1        7.13        9.50      1.50 o 
  -4   1   1      283.68      312.38      4.49 o 
  -3   1   1       42.23       45.58      1.05 o 
  -2   1   1      429.19      455.83      8.30 o 
  -1   1   1       61.18       57.31      0.94 o 
   1   1   1      145.14      148.95      3.18 o 
   2   1   1        8.79        7.67      0.50 o 
   3   1   1        0.00        5.31      4.56 o 
   4   1   1        4.01        5.05      0.75 o 
   5   1   1       18.12       17.38      2.18 o 
   6   1   1       41.26       39.70      2.41 o 
   7   1   1        0.68        0.37      0.94 o 
   8   1   1        0.19        0.66      1.99 o 
  -8   2   1        2.25       -0.24      2.72 o 
  -7   2   1        4.58        4.69      1.78 o 
  -6   2   1       17.95       18.97      1.98 o 
  -5   2   1       60.47       63.65      4.23 o 
  -4   2   1       50.94       46.64      1.31 o 
  -3   2   1       18.81       16.55      0.77 o 
  -2   2   1        2.59        2.98      0.61 o 
  -1   2   1     1359.06     1412.73     17.35 o 
   0   2   1      872.96      710.71      7.28 o 
   1   2   1      478.30      502.11      4.99 o 
   2   2   1       18.16       12.65      0.48 o 
   3   2   1      108.75      116.07      1.88 o 
   4   2   1       34.40       27.78      2.25 o 
   5   2   1        4.68        2.76      0.97 o 
   6   2   1        0.74        0.96      1.81 o 
   7   2   1        0.23        0.46      1.74 o 
   8   2   1        0.95        0.62      1.14 o 
  -8   3   1        0.12        0.19      1.54 o 
  -7   3   1        0.21        0.23      1.33 o 
  -6   3   1       36.54       27.78      2.24 o 
  -5   3   1        0.67        0.50      0.68 o 
  -4   3   1        0.35        0.34      0.47 o 
  -3   3   1       67.00       74.42      2.84 o 
  -2   3   1       13.15       11.88      0.55 o 
  -1   3   1      104.99      104.08      1.11 o 
   0   3   1      723.22      728.50      7.93 o 
   1   3   1      133.15      135.87      1.43 o 
   2   3   1      157.88      146.27      1.60 o 
   3   3   1       41.82       44.13      0.75 o 
   4   3   1      126.05      131.50      4.57 o 
   5   3   1        0.75        1.60      1.05 o 
   6   3   1        9.14       11.07      2.08 o 
   7   3   1        2.34        0.74      1.17 o 
   8   3   1        3.61        1.78      1.58 o 
  -7   4   1        1.06        0.46      1.38 o 
  -6   4   1        5.77        4.98      1.48 o 
  -5   4   1        0.28       -0.60      0.70 o 
  -4   4   1        1.46        1.94      0.57 o 
  -3   4   1      113.09      121.35      1.66 o 
  -2   4   1       12.75       15.29      1.10 o 
  -1   4   1       87.67       82.20      1.45 o 
   0   4   1      758.34      712.15     11.85 o 
   1   4   1      267.99      238.01      3.83 o 
   2   4   1       20.60       23.63      0.86 o 
   3   4   1      491.46      502.14      6.91 o 
   4   4   1        0.21        0.03      0.41 o 
   5   4   1       30.93       35.84      1.45 o 
   6   4   1        6.35        4.82      1.03 o 
   7   4   1        3.04        3.56      1.37 o 
   8   4   1        0.15        1.74      1.42 o 
  -7   5   1        1.48        3.49      1.64 o 
  -6   5   1        0.76        1.63      1.27 o 
  -5   5   1        8.49        6.19      1.21 o 
  -4   5   1        0.52        0.19      0.50 o 
  -3   5   1        1.12        0.90      0.39 o 
  -2   5   1       52.96       53.37      1.09 o 
  -1   5   1      140.50      148.34      1.91 o 
   0   5   1      118.45       98.77      1.17 o 
   1   5   1       56.39       67.36      1.45 o 
   2   5   1       26.86       26.12      0.96 o 
   3   5   1       53.51       48.63      1.15 o 
   4   5   1        2.14        2.68      0.52 o 
   5   5   1        1.92        3.72      1.04 o 
   6   5   1        0.07        0.86      1.02 o 
   7   5   1        0.20        2.12      1.81 o 
   8   5   1        0.53       -1.50      1.50 o 
  -6   6   1        1.52        0.60      1.19 o 
  -5   6   1        6.26        5.47      1.03 o 
  -4   6   1        9.09        7.97      0.97 o 
  -3   6   1        2.74        1.45      0.48 o 
  -2   6   1        0.10       -0.05      0.31 o 
  -1   6   1      107.88      101.78      1.37 o 
   0   6   1       38.55       35.75      0.87 o 
   1   6   1      119.67      109.47      1.32 o 
   2   6   1       75.28       78.48      1.68 o 
   3   6   1        0.00       -0.61      0.61 o 
   4   6   1       13.57       15.25      1.05 o 
   5   6   1        2.81        2.73      0.80 o 
   6   6   1        2.36        4.60      1.82 o 
   7   6   1        0.45        1.00      1.18 o 
  -5   7   1        5.61        4.33      0.91 o 
  -4   7   1        0.15        0.25      0.78 o 
  -3   7   1       26.77       30.20      1.50 o 
  -2   7   1        0.10       -0.30      0.51 o 
  -1   7   1        0.03       -0.09      0.40 o 
   0   7   1       43.17       40.32      1.19 o 
   1   7   1        4.71        5.29      0.66 o 
   2   7   1        9.58        9.87      0.88 o 
   3   7   1       21.79       23.54      1.15 o 
   4   7   1        8.43       12.10      0.77 o 
   5   7   1        1.79        1.45      0.68 o 
   6   7   1        0.01        1.58      0.91 o 
   7   7   1        0.04        2.54      1.67 o 
  -4   8   1        1.03        0.87      0.74 o 
  -3   8   1        3.07        2.96      1.29 o 
  -2   8   1        3.09        3.21      0.88 o 
  -1   8   1       11.07       13.95      1.41 o 
   0   8   1        7.55       10.27      1.28 o 
   1   8   1       11.09       11.99      1.22 o 
   2   8   1        6.73        5.37      2.18 o 
   3   8   1       23.92       26.30      0.87 o 
   4   8   1       18.53       21.87      1.48 o 
   5   8   1        0.58        0.59      0.71 o 
   6   8   1        0.00        0.90      1.03 o 
  -3   9   1        1.73        2.34      1.84 o 
  -2   9   1        1.81        0.66      1.25 o 
  -1   9   1        4.69        7.63      1.67 o 
   0   9   1        5.23        4.02      1.47 o 
   1   9   1       12.10       16.46      2.55 o 
   2   9   1        5.27        3.69      2.40 o 
   3   9   1       35.83       47.47      3.90 o 
   4   9   1        3.30        6.30      1.95 o 
   0  10   1        2.80        3.82      2.27 o 
   1  10   1        8.20        7.31      2.46 o 
   2  10   1        1.42        2.08      1.98 o 
  -3  -9   2        0.16       -0.34      1.67 o 
  -2  -9   2        9.28       19.76      2.98 o 
  -1  -9   2        1.64        0.94      1.96 o 
   0  -9   2        0.84        1.43      2.02 o 
   1  -9   2        0.06        1.46      2.03 o 
   2  -9   2        1.07        1.16      1.95 o 
  -5  -8   2        2.43        0.82      1.44 o 
  -4  -8   2        3.90        4.82      1.78 o 
  -3  -8   2        4.22        4.34      3.10 o 
  -2  -8   2       15.85       14.31      2.43 o 
  -1  -8   2        3.44        6.19      2.06 o 
   0  -8   2        6.58        8.62      2.19 o 
   1  -8   2        0.18        1.17      1.67 o 
   2  -8   2        0.27        0.74      2.93 o 
   3  -8   2        5.41        5.68      2.09 o 
   4  -8   2        0.04        0.76      1.69 o 
  -6  -7   2        1.01        1.57      1.14 o 
  -5  -7   2        2.15        1.33      0.62 o 
  -4  -7   2        4.12        2.78      0.44 o 
  -3  -7   2        0.00        0.09      0.31 o 
  -2  -7   2        7.18        4.86      1.63 o 
  -1  -7   2       38.81       37.66      2.70 o 
   0  -7   2        3.98        3.42      1.60 o 
   1  -7   2       70.76       71.60      5.72 o 
   2  -7   2       22.90       29.15      2.55 o 
   3  -7   2       16.37       11.02      3.46 o 
   4  -7   2        0.43        0.64      1.36 o 
   5  -7   2        6.90        3.83      1.68 o 
  -7  -6   2       14.72       15.29      1.74 o 
  -6  -6   2        2.16        1.00      0.79 o 
  -5  -6   2       83.74       86.48      2.11 o 
  -4  -6   2        6.95        8.55      0.73 o 
  -3  -6   2      651.23      663.49      9.22 o 
  -2  -6   2        0.64        0.01      1.85 o 
  -1  -6   2      315.68      312.79      8.51 o 
   0  -6   2       16.90       10.06      3.11 o 
   1  -6   2      318.48      329.32     12.20 o 
   2  -6   2        0.05        0.36      0.26 o 
   3  -6   2      187.10      213.60      3.07 o 
   4  -6   2        7.52        9.09      1.02 o 
   5  -6   2        9.96       10.46      0.85 o 
   6  -6   2        0.15        0.23      0.59 o 
  -7  -5   2        6.50       11.78      3.78 o 
  -6  -5   2        9.05       14.38      1.01 o 
  -5  -5   2       57.49       61.71      1.53 o 
  -4  -5   2      198.07      206.77      3.05 o 
  -3  -5   2       68.57       65.31      1.76 o 
  -2  -5   2      156.72      140.04      2.95 o 
  -1  -5   2       40.34       40.27      3.57 o 
   0  -5   2       82.20       73.96      4.49 o 
   1  -5   2       14.66       13.92      1.57 o 
   2  -5   2       39.17       41.62      0.73 o 
   3  -5   2        9.78        7.94      1.19 o 
   4  -5   2        1.71        2.02      0.63 o 
   5  -5   2        8.11        7.18      0.78 o 
   6  -5   2        4.32        2.48      0.92 o 
   7  -5   2        0.42        2.42      1.44 o 
  -8  -4   2        0.39        3.08      1.59 o 
  -7  -4   2        0.18        1.57      0.97 o 
  -6  -4   2        2.34        2.27      0.78 o 
  -5  -4   2        0.02        0.29      0.72 o 
  -4  -4   2       51.07       52.43      1.74 o 
  -3  -4   2       25.44       22.07      0.83 o 
  -2  -4   2      381.02      368.89      4.17 o 
  -1  -4   2      104.97      102.14      2.74 o 
   0  -4   2      100.36       86.66      2.52 o 
   1  -4   2       24.59       22.77      2.08 o 
   2  -4   2      167.89      161.19      2.24 o 
   3  -4   2       25.15       26.40      0.76 o 
   4  -4   2       24.55       30.78      0.94 o 
   5  -4   2        0.00        0.36      0.63 o 
   6  -4   2        0.79        0.45      0.71 o 
   7  -4   2        0.00        0.51      1.09 o 
  -8  -3   2        0.38       -0.40      1.30 o 
  -7  -3   2        3.64        3.65      1.35 o 
  -6  -3   2        7.43        9.39      1.41 o 
  -5  -3   2       23.55       30.38      1.18 o 
  -4  -3   2        0.79        1.45      0.46 o 
  -3  -3   2      103.91      102.53      1.81 o 
  -2  -3   2       13.37       16.28      1.03 o 
  -1  -3   2        1.21        0.30      0.24 o 
   0  -3   2        5.34        4.72      0.85 o 
   1  -3   2       88.01       95.70      2.62 o 
   2  -3   2       13.29       15.94      0.58 o 
   3  -3   2        4.98        4.19      0.62 o 
   4  -3   2        6.11        5.88      0.88 o 
   5  -3   2        8.02        6.57      0.80 o 
   6  -3   2        4.76        2.51      1.07 o 
   7  -3   2        6.56        4.81      1.39 o 
   8  -3   2        1.23        4.88      1.69 o 
  -8  -2   2        0.35        0.31      1.89 o 
  -7  -2   2        0.02        6.75      1.78 o 
  -6  -2   2        4.33        4.76      1.49 o 
  -5  -2   2       24.21       28.07      1.10 o 
  -4  -2   2        0.01        0.83      0.36 o 
  -3  -2   2      652.42      695.10     15.64 o 
  -2  -2   2        2.43        4.64      0.37 o 
  -1  -2   2      193.74      178.93      1.82 o 
   0  -2   2       29.98       35.65      0.36 o 
   1  -2   2       80.59       71.08      1.12 o 
   2  -2   2      129.03      145.02      1.64 o 
   3  -2   2      498.53      537.01      8.03 o 
   4  -2   2       22.46       23.51      0.81 o 
   5  -2   2        0.02        0.08      0.33 o 
   6  -2   2        9.09        5.32      2.33 o 
   7  -2   2        0.11        1.42      1.88 o 
   8  -2   2        3.66        1.84      1.52 o 
  -8  -1   2        0.18        3.84      2.00 o 
  -7  -1   2        0.29        6.94      3.26 o 
  -6  -1   2        0.17        0.26      1.16 o 
  -5  -1   2        2.75        1.98      0.47 o 
  -4  -1   2       51.24       52.57      1.68 o 
  -3  -1   2      161.78      151.43      2.67 o 
  -2  -1   2      204.65      179.06      8.75 o 
  -1  -1   2      152.72      139.52      2.37 o 
   0  -1   2      169.64      182.23      5.51 o 
   1  -1   2      144.39      144.09      1.67 o 
   2  -1   2      372.01      357.40      6.60 o 
   3  -1   2       91.06       95.50      1.61 o 
   4  -1   2       21.05       23.74      0.83 o 
   5  -1   2        1.72        1.33      0.50 o 
   6  -1   2       29.03       26.23      3.46 o 
   7  -1   2        0.06        1.38      1.17 o 
   8  -1   2        0.03        0.46      1.14 o 
  -8   0   2        6.10        4.14      2.08 o 
  -7   0   2        3.13       -0.28      1.39 o 
  -6   0   2       54.57       59.93      5.14 o 
  -5   0   2        4.18        5.73      1.34 o 
  -4   0   2      259.38      268.29      4.49 o 
  -3   0   2        0.36       -0.08      0.83 o 
  -2   0   2      472.07      471.29      7.08 o 
  -1   0   2        0.10        0.29      0.64 o 
   0   0   2      521.81      466.62      5.96 o 
   1   0   2      340.05      368.83      4.85 o 
   2   0   2      114.79      127.64      3.76 o 
   3   0   2       26.82       19.02      1.18 o 
   4   0   2       74.01       58.05      4.59 o 
   5   0   2      103.30       85.99     35.60 o 
   6   0   2        1.64        1.82      1.21 o 
   7   0   2        7.31        4.54      2.15 o 
   8   0   2        0.08        2.48      2.99 o 
  -8   1   2        8.63        7.42      2.29 o 
  -7   1   2        6.34        5.06      1.89 o 
  -6   1   2       41.37       46.56      2.93 o 
  -5   1   2       45.74       52.10      0.90 o 
  -4   1   2        2.85        2.10      0.42 o 
  -3   1   2        4.03        6.40      0.83 o 
  -2   1   2       23.14       22.63      1.73 o 
  -1   1   2     1541.60     1551.38     27.89 o 
   0   1   2       62.36       55.36      2.54 o 
   1   1   2      896.79      871.87     30.31 o 
   2   1   2       91.53      101.43      2.52 o 
   3   1   2        1.00        0.80      0.69 o 
   4   1   2       86.26       79.11      2.71 o 
   5   1   2        0.00        0.08      0.80 o 
   6   1   2       20.07       18.62      4.59 o 
   7   1   2        2.25        3.19      1.24 o 
   8   1   2        0.14        1.77      1.28 o 
  -8   2   2        1.60        0.78      1.74 o 
  -7   2   2        0.23        0.71      1.44 o 
  -6   2   2       12.81       13.47      1.84 o 
  -5   2   2        0.71        0.85      0.47 o 
  -4   2   2       21.36       21.92      0.77 o 
  -3   2   2      121.85      140.90      2.05 o 
  -2   2   2      122.76      103.77      2.56 o 
  -1   2   2       13.28       13.11      0.52 o 
   0   2   2     3177.04     3178.66     72.27 o 
   1   2   2        8.04        9.36      0.79 o 
   2   2   2      348.25      328.10      3.60 o 
   3   2   2       36.33       37.21      1.01 o 
   4   2   2       19.11       23.80      0.53 o 
   5   2   2        2.89        0.85      1.03 o 
   6   2   2        7.86        6.55      1.44 o 
   7   2   2        0.64        1.81      2.01 o 
   8   2   2        0.14        1.12      1.50 o 
  -8   3   2        0.01        0.88      1.75 o 
  -7   3   2        3.99        1.22      2.64 o 
  -6   3   2        4.96        4.21      0.48 o 
  -5   3   2       27.44       31.89      2.58 o 
  -4   3   2       38.06       38.14      1.51 o 
  -3   3   2      131.15      128.97      3.57 o 
  -2   3   2      130.95      134.41      1.63 o 
  -1   3   2      642.85      610.24      7.51 o 
   0   3   2      270.66      303.04      3.47 o 
   1   3   2      700.92      655.20      9.76 o 
   2   3   2      731.40      713.63      9.18 o 
   3   3   2      388.79      385.51      5.93 o 
   4   3   2      344.16      364.84      6.43 o 
   5   3   2        7.29       10.57      1.58 o 
   6   3   2       56.45       63.44      2.30 o 
   7   3   2        3.14        5.91      4.17 o 
   8   3   2       11.33       13.19      4.89 o 
  -7   4   2        5.26        4.08      3.04 o 
  -6   4   2        2.84        0.77      0.89 o 
  -5   4   2       48.39       49.67      1.60 o 
  -4   4   2       45.29       44.56      1.08 o 
  -3   4   2      263.16      257.45      3.68 o 
  -2   4   2      425.10      425.64      5.43 o 
  -1   4   2      375.82      351.97      4.22 o 
   0   4   2       17.31       34.69      0.76 o 
   1   4   2      524.01      512.71      5.54 o 
   2   4   2      781.12      811.38     11.40 o 
   3   4   2      728.12      733.77     12.11 o 
   4   4   2      154.16      152.71      2.96 o 
   5   4   2       88.04       91.32      6.03 o 
   6   4   2        0.08        0.65      0.86 o 
   7   4   2       11.99       17.18      1.86 o 
   8   4   2        1.48        0.93      1.26 o 
  -7   5   2        6.92        6.31      3.24 o 
  -6   5   2        0.03       -0.15      1.03 o 
  -5   5   2       11.72       10.79      1.26 o 
  -4   5   2        0.03        0.18      0.64 o 
  -3   5   2       18.52       18.58      1.77 o 
  -2   5   2        3.66        1.96      0.81 o 
  -1   5   2       53.62       54.83      1.89 o 
   0   5   2       94.30       90.94      1.77 o 
   1   5   2        0.01        0.35      0.42 o 
   2   5   2       12.89       12.64      0.73 o 
   3   5   2        5.70        4.96      1.33 o 
   4   5   2       21.84       23.26      2.84 o 
   5   5   2       11.12       12.73      0.81 o 
   6   5   2        0.06        0.10      0.40 o 
   7   5   2        0.04        0.18      1.14 o 
   8   5   2        0.04        2.13      1.55 o 
  -6   6   2        2.18        1.53      0.94 o 
  -5   6   2        0.11       -0.44      1.18 o 
  -4   6   2        5.63        4.98      0.88 o 
  -3   6   2        2.96        2.74      0.59 o 
  -2   6   2       34.69       33.56      0.85 o 
  -1   6   2        6.21        3.88      0.67 o 
   0   6   2        0.51        0.73      0.40 o 
   1   6   2       18.88       19.40      0.81 o 
   2   6   2       98.32       82.53      1.66 o 
   3   6   2        7.76        5.90      1.00 o 
   4   6   2       40.15       41.51      1.39 o 
   5   6   2        1.31        1.86      0.83 o 
   6   6   2        0.00        0.26      0.56 o 
   7   6   2        0.37        2.07      1.35 o 
  -5   7   2        2.78        2.48      1.07 o 
  -4   7   2        7.37        5.09      1.24 o 
  -3   7   2        0.05       -0.07      0.43 o 
  -2   7   2       16.59       17.37      0.69 o 
  -1   7   2        5.35        5.63      0.51 o 
   0   7   2       11.95       12.12      0.91 o 
   1   7   2        3.84        3.47      0.62 o 
   2   7   2       62.03       60.31      1.45 o 
   3   7   2       26.30       27.69      1.88 o 
   4   7   2       52.93       54.45      3.62 o 
   5   7   2        0.02       -0.06      0.64 o 
   6   7   2        5.03        3.80      0.83 o 
   7   7   2        0.18        1.97      1.13 o 
  -4   8   2        0.23        0.77      0.79 o 
  -3   8   2       18.48       21.50      0.91 o 
  -2   8   2        1.23        0.42      0.79 o 
  -1   8   2       18.21       18.63      0.96 o 
   0   8   2        0.18        0.23      0.45 o 
   1   8   2       30.17       32.02      0.87 o 
   2   8   2        0.96       -0.05      0.45 o 
   3   8   2       40.26       40.74      1.88 o 
   4   8   2        0.00        0.32      0.64 o 
   5   8   2        6.53        5.57      0.91 o 
   6   8   2        2.40        2.61      1.23 o 
  -3   9   2        2.50        2.06      1.77 o 
  -2   9   2        2.58        2.31      1.83 o 
  -1   9   2        2.06        2.55      1.85 o 
   0   9   2       14.82       15.46      2.49 o 
   1   9   2       10.79       16.44      2.54 o 
   2   9   2       17.46       19.14      2.54 o 
   3   9   2        8.46        7.31      6.05 o 
   4   9   2        4.96        4.16      2.31 o 
   5   9   2        3.06        2.40      0.89 o 
  -1  10   2        2.28        3.03      2.22 o 
   2  10   2        1.76        4.17      2.19 o 
  -2  -9   3        0.14        1.22      1.98 o 
  -1  -9   3        3.48        4.32      2.34 o 
   0  -9   3        0.20        0.31      1.84 o 
   1  -9   3        1.43        2.94      3.82 o 
  -4  -8   3        0.03        1.07      1.51 o 
  -3  -8   3        1.45        0.57      1.54 o 
  -2  -8   3        1.07        1.53      2.95 o 
  -1  -8   3        1.37       -1.10      1.68 o 
   0  -8   3        5.72        3.81      3.37 o 
   1  -8   3        0.19        1.54      3.14 o 
   2  -8   3        1.10        1.47      1.80 o 
   3  -8   3        0.02        0.08      2.65 o 
  -6  -7   3        3.24        2.28      2.41 o 
  -5  -7   3        2.80        1.65      0.67 o 
  -4  -7   3        3.38        2.76      2.14 o 
  -3  -7   3        0.04        0.00      1.10 o 
  -2  -7   3        0.40        0.58      2.31 o 
  -1  -7   3        4.62        7.28      3.17 o 
   1  -7   3        0.05        0.43      1.36 o 
   2  -7   3        0.57       -0.05      1.26 o 
   3  -7   3        0.03        0.06      2.26 o 
   4  -7   3        0.00        1.71      2.66 o 
  -6  -6   3        0.09        0.38      0.57 o 
  -5  -6   3       18.30       24.08      1.50 o 
  -4  -6   3        4.96        5.79      0.75 o 
  -3  -6   3        5.75        5.61      0.56 o 
  -2  -6   3       25.83       30.81      2.30 o 
  -1  -6   3      115.23      111.48      6.43 o 
   0  -6   3        1.32        1.38      2.37 o 
   1  -6   3       17.56       16.42      2.06 o 
   2  -6   3       35.53       39.23      2.58 o 
   3  -6   3        8.53        9.08      0.47 o 
   4  -6   3        0.83        1.54      0.76 o 
   5  -6   3        0.25        0.71      0.69 o 
   6  -6   3        0.00        4.01      3.04 o 
  -7  -5   3        4.76        8.19      2.56 o 
  -6  -5   3        1.14        2.18      1.04 o 
  -5  -5   3        4.09        4.82      1.37 o 
  -4  -5   3       15.99       15.05      0.88 o 
  -3  -5   3       18.75       18.55      0.80 o 
  -2  -5   3        9.92        8.17      0.77 o 
  -1  -5   3       27.32       21.34      3.14 o 
   0  -5   3       16.07       17.73      2.93 o 
   1  -5   3       21.24       20.44      1.90 o 
   2  -5   3       76.36       75.07      1.03 o 
   3  -5   3       14.43       16.10      0.82 o 
   4  -5   3       24.64       23.74      1.35 o 
   5  -5   3        2.30        2.64      0.68 o 
   6  -5   3        2.12        1.83      1.06 o 
  -7  -4   3        0.93        3.68      1.87 o 
  -6  -4   3        1.33        1.44      0.52 o 
  -5  -4   3        0.14       -0.02      0.47 o 
  -4  -4   3       84.86       97.50      4.26 o 
  -3  -4   3        0.06        0.65      0.42 o 
  -2  -4   3      120.10      119.10      1.58 o 
  -1  -4   3        6.70        8.65      1.23 o 
   0  -4   3      167.95      155.07      3.97 o 
   1  -4   3       17.99       16.94      2.48 o 
   2  -4   3       21.21       23.28      0.77 o 
   3  -4   3        2.47        2.78      0.60 o 
   4  -4   3        1.74        2.49      0.67 o 
   5  -4   3        0.65        0.57      0.61 o 
   6  -4   3        7.59        7.00      2.96 o 
   7  -4   3        0.10        1.06      4.03 o 
  -8  -3   3        0.94        0.68      1.91 o 
  -7  -3   3        2.01        2.86      1.56 o 
  -6  -3   3       15.17       15.02      1.04 o 
  -5  -3   3        0.39       -0.08      0.42 o 
  -4  -3   3       19.85       21.61      1.05 o 
  -3  -3   3       34.96       32.00      2.30 o 
  -2  -3   3       24.19       37.59      0.98 o 
  -1  -3   3      355.54      373.02      3.99 o 
   0  -3   3       43.28       61.21      3.08 o 
   1  -3   3      331.66      335.98      8.82 o 
   2  -3   3       47.47       53.93      0.96 o 
   3  -3   3       52.11       50.14      1.12 o 
   4  -3   3       77.82       78.96      2.37 o 
   5  -3   3       44.38       42.86      1.22 o 
   6  -3   3        6.95        4.87      1.38 o 
   7  -3   3        2.64       10.39      3.85 o 
  -8  -2   3        3.76        6.64      3.69 o 
  -7  -2   3        0.15       -0.39      1.37 o 
  -6  -2   3       59.19       53.47      1.33 o 
  -5  -2   3        2.05        2.50      0.43 o 
  -4  -2   3       26.07       25.57      0.78 o 
  -3  -2   3      153.82      152.56      2.42 o 
  -2  -2   3      471.55      502.10      6.39 o 
  -1  -2   3        3.08        3.01      0.42 o 
   0  -2   3     3349.72     3736.35    105.84 o 
   1  -2   3       15.67       20.38      0.46 o 
   2  -2   3      459.47      458.45      6.82 o 
   3  -2   3        0.00        0.01      0.32 o 
   4  -2   3       82.38       88.10      1.96 o 
   5  -2   3        0.02        0.33      0.52 o 
   6  -2   3       47.61       48.49      3.76 o 
   7  -2   3        0.64        2.01      4.01 o 
   8  -2   3        1.20        2.97      1.64 o 
  -8  -1   3        1.28        3.39      1.97 o 
  -7  -1   3        4.35        2.20      2.84 o 
  -6  -1   3        2.46        2.71      1.41 o 
  -5  -1   3        9.21        9.48      0.42 o 
  -4  -1   3       93.62       89.02      2.25 o 
  -3  -1   3       48.58       53.55      1.23 o 
  -2  -1   3      125.45      120.56      1.92 o 
  -1  -1   3      432.66      437.11      5.89 o 
   0  -1   3      424.92      434.96      6.04 o 
   1  -1   3      191.89      183.76      2.45 o 
   2  -1   3       43.65       42.59      1.02 o 
   3  -1   3       48.73       49.84      1.62 o 
   4  -1   3       12.07       12.55      2.61 o 
   5  -1   3        1.85        0.95      0.52 o 
   6  -1   3        2.35        3.76      0.41 o 
   7  -1   3        0.53        1.34      2.76 o 
   8  -1   3        0.00        3.00      3.16 o 
  -8   0   3        1.46        3.12      1.95 o 
  -7   0   3        0.04        2.75      1.65 o 
  -6   0   3        0.86        2.23      2.49 o 
  -5   0   3        3.37        3.90      1.10 o 
  -4   0   3      111.91      124.80      2.86 o 
  -3   0   3      134.32      132.26      2.46 o 
  -2   0   3      168.09      161.64      2.28 o 
  -1   0   3     2558.29     2685.86     57.87 o 
   0   0   3      291.33      267.48      9.00 o 
   1   0   3     3448.62     3764.05     91.54 o 
   2   0   3       22.04       20.37      0.88 o 
   3   0   3      466.59      501.88     10.89 o 
   4   0   3        2.28        2.57      1.70 o 
   5   0   3       21.92       22.87      2.48 o 
   6   0   3        0.04       -0.03      0.79 o 
   7   0   3        5.20        5.88      1.74 o 
   8   0   3        1.28        2.60      1.36 o 
  -8   1   3        1.60        1.75      3.27 o 
  -7   1   3        0.00        1.44      1.60 o 
  -6   1   3        6.28        4.38      1.60 o 
  -5   1   3        1.54        1.49      0.49 o 
  -4   1   3       23.95       23.09      1.18 o 
  -3   1   3      562.36      586.10     21.50 o 
  -2   1   3      354.33      360.46      7.25 o 
  -1   1   3      396.81      400.86      6.04 o 
   0   1   3        1.93        3.76      0.83 o 
   1   1   3      600.28      603.42     12.85 o 
   2   1   3      512.72      507.80      7.42 o 
   3   1   3       20.60       28.90      1.00 o 
   4   1   3       12.70       11.94      1.27 o 
   5   1   3       33.69       37.19      2.28 o 
   6   1   3        0.82        1.65      1.01 o 
   7   1   3        4.02        5.09      1.33 o 
   8   1   3        2.36        2.23      1.43 o 
  -8   2   3        0.13        0.42      1.69 o 
  -7   2   3        1.59        1.21      1.56 o 
  -6   2   3       15.19       13.87      0.72 o 
  -5   2   3        3.10        4.02      0.65 o 
  -4   2   3        2.80        3.08      0.60 o 
  -3   2   3      103.54       91.84      1.76 o 
  -2   2   3       77.22       71.72      2.66 o 
  -1   2   3      240.04      226.67      7.81 o 
   0   2   3     5954.85     5993.63    174.21 o 
   1   2   3      344.97      300.06      6.21 o 
   2   2   3      108.84       95.74      4.02 o 
   3   2   3       94.20      100.02      2.17 o 
   4   2   3       12.72       18.13      2.25 o 
   5   2   3       69.25       66.94      1.32 o 
   6   2   3       19.90       18.35      2.03 o 
   7   2   3        4.72        5.19      1.47 o 
   8   2   3        0.01       -1.27      1.65 o 
  -8   3   3        0.73       -0.26      2.85 o 
  -7   3   3        0.09       -0.13      2.42 o 
  -6   3   3        8.18       10.43      0.84 o 
  -5   3   3       26.78       29.99      2.29 o 
  -4   3   3       28.22       31.51      3.41 o 
  -3   3   3       44.44       42.03      0.93 o 
  -2   3   3      205.64      201.98      2.64 o 
  -1   3   3      720.89      726.68      9.60 o 
   0   3   3     4344.47     4096.56    211.18 o 
   1   3   3      805.79      814.09     12.47 o 
   2   3   3      575.72      599.27      7.52 o 
   3   3   3       26.26       23.26      0.69 o 
   4   3   3      152.57      161.43      3.47 o 
   5   3   3       38.21       35.06      0.89 o 
   6   3   3      128.88      110.60     16.22 o 
   7   3   3        1.44        2.10      2.61 o 
   8   3   3        2.12        4.38      6.60 o 
  -7   4   3        1.62        0.39      1.44 o 
  -6   4   3       17.95       14.08      2.15 o 
  -5   4   3       20.72       24.74      1.30 o 
  -4   4   3      141.77      139.34      3.92 o 
  -3   4   3      174.70      171.98      2.39 o 
  -2   4   3      288.91      291.90      3.86 o 
  -1   4   3      598.88      540.95     16.43 o 
   0   4   3      909.51      914.72     12.72 o 
   1   4   3      914.20      781.44     12.89 o 
   2   4   3      160.40      184.21      2.52 o 
   3   4   3       60.23       60.10      1.46 o 
   4   4   3       29.57       33.06      1.44 o 
   5   4   3       86.48       91.77      1.87 o 
   6   4   3        2.49        0.85      0.66 o 
   7   4   3       10.09        6.08      2.75 o 
   8   4   3        0.00        1.83      2.33 o 
  -7   5   3        1.84        0.32      1.47 o 
  -6   5   3        7.84        5.21      2.23 o 
  -5   5   3        5.44        4.62      0.98 o 
  -4   5   3        2.80        3.43      0.62 o 
  -3   5   3        0.37        0.77      0.49 o 
  -2   5   3       13.47       13.39      0.67 o 
  -1   5   3       70.33       64.48      1.37 o 
   0   5   3        0.05        0.88      0.72 o 
   1   5   3      158.67      137.12      2.89 o 
   2   5   3       68.66       69.17      1.41 o 
   3   5   3       76.24       72.20      1.49 o 
   4   5   3       17.20       21.05      1.35 o 
   5   5   3       13.14       13.38      0.89 o 
   6   5   3        0.64        0.51      0.52 o 
   7   5   3        1.12        2.06      1.60 o 
   8   5   3        0.24        0.87      1.50 o 
  -6   6   3        1.19        0.34      0.70 o 
  -5   6   3        2.30        1.93      0.76 o 
  -4   6   3       28.03       29.78      1.24 o 
  -3   6   3       32.04       30.25      1.36 o 
  -2   6   3      108.48      106.44      2.56 o 
  -1   6   3        0.10        0.15      0.40 o 
   0   6   3       81.96       72.74      3.36 o 
   1   6   3        3.67        5.89      1.00 o 
   2   6   3      102.67      103.00      2.50 o 
   3   6   3        2.59        2.68      0.66 o 
   4   6   3       50.36       49.53      2.46 o 
   5   6   3       14.68       21.36      2.02 o 
   6   6   3        7.48        2.61      1.24 o 
   7   6   3        8.06       10.90      1.83 o 
  -5   7   3        3.07        2.47      0.75 o 
  -4   7   3        2.55        3.19      0.71 o 
  -3   7   3       38.27       34.45      1.39 o 
  -2   7   3        9.33       10.83      1.04 o 
  -1   7   3       39.76       39.80      0.96 o 
   0   7   3      101.24       97.38      2.80 o 
   1   7   3       86.90       88.03      2.54 o 
   2   7   3       43.93       38.42      2.13 o 
   3   7   3      111.61      104.16      1.82 o 
   4   7   3       24.56       21.68      1.47 o 
   5   7   3       22.26       22.23      1.63 o 
   6   7   3       15.31       13.32      1.22 o 
   7   7   3        2.61        0.80      1.34 o 
  -4   8   3        3.85        2.84      0.86 o 
  -3   8   3        3.62        6.87      2.03 o 
  -2   8   3       11.16        9.29      1.97 o 
  -1   8   3        1.49        1.38      1.08 o 
   0   8   3        5.85        1.95      0.91 o 
   1   8   3        3.87        4.92      1.06 o 
   2   8   3        9.16        7.93      0.69 o 
   3   8   3        6.47        7.43      1.91 o 
   4   8   3        0.89        0.40      0.97 o 
   5   8   3        2.01        1.38      0.85 o 
   6   8   3        0.00        1.13      0.73 o 
  -3   9   3        3.52        2.40      1.27 o 
  -2   9   3        4.50        4.10      0.92 o 
  -1   9   3        5.64        6.66      0.71 o 
   0   9   3        0.59        0.56      0.68 o 
   1   9   3        3.89        3.37      1.09 o 
   2   9   3       10.42       13.79      1.47 o 
   3   9   3       11.25       13.26      1.29 o 
   4   9   3        2.41        2.65      1.84 o 
   5   9   3        5.29        2.96      0.83 o 
  -1  10   3        0.30       -2.00      2.09 o 
   2  10   3        9.47        9.31      2.49 o 
   3  10   3        1.13        2.43      1.97 o 
  -4  -8   4        0.00        1.99      1.72 o 
  -3  -8   4        4.75        3.47      1.92 o 
  -2  -8   4        0.02       -0.73      1.67 o 
  -1  -8   4        1.44        1.68      1.86 o 
   0  -8   4        2.68        2.03      1.89 o 
   1  -8   4        2.67        1.56      1.87 o 
   2  -8   4        0.70        0.71      1.75 o 
  -5  -7   4        0.18        3.78      2.66 o 
  -4  -7   4        2.35        2.84      1.46 o 
  -3  -7   4        3.44        4.05      1.66 o 
  -2  -7   4        0.08       -0.14      1.31 o 
  -1  -7   4        8.66       16.16      2.30 o 
   0  -7   4        0.51        1.24      1.58 o 
   1  -7   4        0.56        0.28      1.43 o 
   2  -7   4        0.00       -0.09      2.36 o 
   3  -7   4        4.56        3.80      1.77 o 
   4  -7   4        0.28        1.58      1.63 o 
  -6  -6   4        0.01        0.53      0.78 o 
  -5  -6   4        2.16        1.41      0.61 o 
  -4  -6   4        3.62        1.99      0.64 o 
  -3  -6   4        0.16        0.06      0.33 o 
  -2  -6   4        4.07        4.34      1.54 o 
  -1  -6   4        1.47        1.29      1.39 o 
   0  -6   4        0.94        1.19      1.38 o 
   1  -6   4        0.00        1.19      1.39 o 
   2  -6   4       44.43       44.65      4.75 o 
   3  -6   4        4.69        3.15      0.44 o 
   4  -6   4        7.22        7.43      1.01 o 
   5  -6   4        0.12        0.21      1.20 o 
  -7  -5   4        0.23        4.16      1.44 o 
  -6  -5   4        0.74        0.08      0.51 o 
  -5  -5   4        2.32        1.72      0.61 o 
  -4  -5   4        0.83        1.21      0.50 o 
  -3  -5   4       10.00        8.44      0.43 o 
  -2  -5   4        3.38        2.62      0.26 o 
  -1  -5   4       52.74       55.99      4.42 o 
   0  -5   4        0.00        0.68      1.16 o 
   1  -5   4       79.01       80.63      3.33 o 
   2  -5   4        1.00        0.60      0.21 o 
   3  -5   4       27.75       32.47      1.18 o 
   4  -5   4       13.76       13.31      0.77 o 
   5  -5   4        1.19        1.70      0.65 o 
   6  -5   4        0.65        0.43      0.79 o 
  -7  -4   4        0.25        1.42      1.78 o 
  -6  -4   4        9.52        8.84      1.88 o 
  -5  -4   4        0.57        0.61      0.66 o 
  -4  -4   4        1.65        1.98      0.82 o 
  -3  -4   4       54.77       58.41      1.62 o 
  -2  -4   4        6.94        9.06      1.17 o 
  -1  -4   4       41.00       35.13      5.75 o 
   0  -4   4      113.70      114.95      3.40 o 
   1  -4   4        0.28        0.25      0.61 o 
   2  -4   4       19.72       20.70      1.21 o 
   3  -4   4        0.15        0.45      0.35 o 
   4  -4   4        0.03        0.78      0.63 o 
   5  -4   4        2.82        2.52      0.57 o 
   6  -4   4        1.02        0.70      0.66 o 
   7  -4   4        0.69        2.24      1.04 o 
  -8  -3   4        2.48        7.50      3.59 o 
  -7  -3   4        0.06        1.17      1.38 o 
  -6  -3   4        2.73        3.03      0.85 o 
  -5  -3   4       39.75       35.23      1.77 o 
  -4  -3   4       76.10       82.35      3.03 o 
  -3  -3   4      176.42      177.66      3.39 o 
  -2  -3   4       35.70       35.49      0.73 o 
  -1  -3   4      129.45      158.54      2.36 o 
   0  -3   4      282.95      252.92      2.62 o 
   1  -3   4      124.30      148.76      4.62 o 
   2  -3   4       82.63       85.11      2.06 o 
   3  -3   4      233.57      231.46      3.84 o 
   4  -3   4        2.87        3.12      0.70 o 
   5  -3   4       42.54       43.43      1.72 o 
   6  -3   4        0.19        0.15      0.50 o 
   7  -3   4        1.90        5.27      1.43 o 
  -8  -2   4        7.29       13.72      4.22 o 
  -7  -2   4        8.55        7.39      1.89 o 
  -6  -2   4       41.36       40.46      1.42 o 
  -5  -2   4       33.48       33.09      1.70 o 
  -4  -2   4      270.40      262.35      3.68 o 
  -3  -2   4        1.54        1.86      0.87 o 
  -2  -2   4      569.86      542.17      8.53 o 
  -1  -2   4     1194.55     1281.76     35.99 o 
   0  -2   4     1334.28     1381.42     23.70 o 
   1  -2   4      537.85      606.91      9.04 o 
   2  -2   4      421.76      433.46      8.47 o 
   3  -2   4        2.35        1.44      0.99 o 
   4  -2   4      165.33      168.76      2.36 o 
   5  -2   4       17.84       19.02      1.84 o 
   6  -2   4       18.52       21.33      1.08 o 
   7  -2   4        1.69        0.43      1.17 o 
   8  -2   4        2.27        4.53      1.73 o 
  -8  -1   4        4.39        5.36      3.68 o 
  -7  -1   4        0.07        4.98      3.14 o 
  -6  -1   4       15.76       16.96      2.48 o 
  -5  -1   4        3.68        4.71      0.47 o 
  -4  -1   4       15.03       19.08      1.23 o 
  -3  -1   4       19.25       18.62      0.92 o 
  -2  -1   4       20.23       22.52      0.85 o 
  -1  -1   4       86.92       74.05      1.13 o 
   0  -1   4      288.26      279.71      3.45 o 
   1  -1   4      141.24      121.37      1.84 o 
   2  -1   4       12.28       12.35      0.73 o 
   3  -1   4        2.12        2.75      0.79 o 
   4  -1   4       24.11       21.48      1.81 o 
   5  -1   4        4.12        3.46      0.71 o 
   6  -1   4        3.58        3.13      0.60 o 
   7  -1   4        0.62        2.22      1.18 o 
   8  -1   4        0.72        0.34      1.39 o 
  -8   0   4        0.38       -1.94      1.94 o 
  -7   0   4        3.91        3.94      3.07 o 
  -6   0   4        2.64        1.09      0.51 o 
  -5   0   4       39.70       42.13      2.02 o 
  -4   0   4       11.18       19.42      3.11 o 
  -3   0   4       47.60       40.31      2.29 o 
  -2   0   4        6.34       11.68      1.10 o 
  -1   0   4     1041.50     1030.62     16.80 o 
   0   0   4      250.33      247.52      3.68 o 
   1   0   4      731.52      663.97     10.82 o 
   2   0   4       32.25       38.54      0.99 o 
   3   0   4        1.66        0.18      0.48 o 
   4   0   4       77.53       83.89      2.82 o 
   5   0   4       32.05       36.10      1.51 o 
   6   0   4        9.07        9.11      0.63 o 
   7   0   4        0.11        2.90      1.89 o 
   8   0   4        1.12        0.02      1.75 o 
  -8   1   4        0.24       -0.65      1.79 o 
  -7   1   4        1.85        0.25      1.46 o 
  -6   1   4       24.86       29.33      1.05 o 
  -5   1   4        5.81        6.42      1.07 o 
  -4   1   4       10.37        8.36      2.64 o 
  -3   1   4       68.75       68.56      1.90 o 
  -2   1   4       71.08       64.80      1.32 o 
  -1   1   4      376.46      380.19      5.35 o 
   0   1   4     2363.57     2332.13     48.67 o 
   1   1   4      638.23      683.06     16.93 o 
   2   1   4        3.18        2.42      0.56 o 
   3   1   4      415.08      438.40      6.93 o 
   4   1   4       28.50       31.27      3.05 o 
   5   1   4       98.67      111.66      4.03 o 
   6   1   4       64.30       49.77      0.59 o 
   7   1   4        5.80        6.50      1.74 o 
   8   1   4        1.02        4.15      3.74 o 
  -8   2   4        0.83        0.23      1.71 o 
  -7   2   4        1.45        0.37      2.59 o 
  -6   2   4        7.46        7.53      0.74 o 
  -5   2   4       20.64       21.25      1.32 o 
  -4   2   4       35.21       39.41      1.69 o 
  -3   2   4        5.19        4.88      0.71 o 
  -2   2   4      267.41      284.29      6.86 o 
  -1   2   4      628.08      646.54     10.45 o 
   0   2   4      537.64      527.74      7.84 o 
   1   2   4      629.36      647.06     10.61 o 
   2   2   4      153.74      163.92      4.87 o 
   3   2   4       83.06       77.32      1.99 o 
   4   2   4       19.32       21.89      1.68 o 
   5   2   4       50.62       32.64     27.77 o 
   6   2   4        9.92        8.86      2.30 o 
   7   2   4        5.43        2.91      1.26 o 
   8   2   4        0.24        1.42      1.34 o 
  -7   3   4        0.21        0.20      1.45 o 
  -6   3   4        3.31        2.10      0.58 o 
  -5   3   4        2.66        1.51      0.80 o 
  -4   3   4        2.51        1.63      0.76 o 
  -3   3   4       68.95       70.90      3.27 o 
  -2   3   4      187.86      165.31      6.67 o 
  -1   3   4      102.29      108.12      4.18 o 
   0   3   4      137.61      137.91      3.14 o 
   1   3   4      163.78      159.09      3.55 o 
   2   3   4      454.96      429.20      7.19 o 
   3   3   4        0.39        0.17      0.53 o 
   4   3   4       50.26       49.75      2.11 o 
   5   3   4        0.60        0.46      0.44 o 
   6   3   4        2.42        0.77      1.10 o 
   7   3   4        0.13        0.63      1.35 o 
   8   3   4        1.34        2.37      1.56 o 
  -7   4   4        4.75        2.67      1.84 o 
  -6   4   4        0.15        0.70      0.54 o 
  -5   4   4       16.58       17.49      1.30 o 
  -4   4   4       41.17       40.17      1.27 o 
  -3   4   4       27.06       29.03      0.98 o 
  -2   4   4       91.23       94.82      2.94 o 
  -1   4   4      376.59      375.40      6.97 o 
   0   4   4      172.73      137.60      2.78 o 
   1   4   4      224.86      224.96      8.83 o 
   2   4   4        2.31        1.14      0.65 o 
   3   4   4       98.36      104.50      1.71 o 
   4   4   4       20.16       18.58      1.31 o 
   5   4   4        5.47        3.56      0.64 o 
   6   4   4        4.21        4.59      0.95 o 
   7   4   4        1.00        3.85      1.33 o 
   8   4   4        0.27       -1.65      3.26 o 
  -7   5   4        0.00        5.84      3.40 o 
  -6   5   4        2.88        4.24      1.54 o 
  -5   5   4        2.32        4.41      1.12 o 
  -4   5   4        9.47       11.15      0.93 o 
  -3   5   4       12.28       16.39      0.94 o 
  -2   5   4       99.05       96.35      2.40 o 
  -1   5   4      268.05      251.53      3.40 o 
   0   5   4      318.82      345.64      4.52 o 
   1   5   4      277.82      255.10      4.64 o 
   2   5   4      115.93      114.66      1.86 o 
   3   5   4        1.15        2.70      0.64 o 
   4   5   4       16.88       17.01      0.87 o 
   5   5   4       13.29       13.74      2.31 o 
   6   5   4        0.52        0.44      0.96 o 
   7   5   4        1.60        0.71      1.12 o 
   8   5   4        0.05        2.20      1.48 o 
  -6   6   4        3.57        5.84      1.89 o 
  -5   6   4        2.47        0.99      0.67 o 
  -4   6   4        1.30        1.16      0.62 o 
  -3   6   4        5.99        5.25      0.86 o 
  -2   6   4        1.11        0.68      0.63 o 
  -1   6   4        0.22        0.27      0.48 o 
   0   6   4      247.04      228.58      5.69 o 
   1   6   4       34.80       28.78      0.99 o 
   2   6   4        1.15        1.64      0.56 o 
   3   6   4       14.79       13.88      2.82 o 
   4   6   4        0.56        0.03      0.49 o 
   5   6   4        8.28       10.87      1.03 o 
   6   6   4        9.92        9.81      2.57 o 
   7   6   4        1.86        0.41      1.08 o 
  -5   7   4        7.02        8.45      2.81 o 
  -4   7   4        0.08       -0.49      0.63 o 
  -3   7   4       16.74       17.11      1.45 o 
  -2   7   4       10.23       11.47      1.44 o 
  -1   7   4       85.52       78.17      1.74 o 
   0   7   4       64.07       63.18      1.32 o 
   1   7   4       91.99       84.90      1.55 o 
   2   7   4       12.72       11.02      2.64 o 
   3   7   4        6.55        5.15      0.90 o 
   4   7   4        1.27        0.72      0.97 o 
   5   7   4       10.33        4.36      0.96 o 
   6   7   4        0.78        1.17      1.36 o 
   7   7   4        1.65        1.46      1.18 o 
  -4   8   4        3.96        0.99      1.04 o 
  -3   8   4        0.11        0.28      0.58 o 
  -2   8   4        1.79        1.23      1.11 o 
  -1   8   4        2.23        3.31      1.22 o 
   0   8   4        4.03        4.88      1.22 o 
   1   8   4        1.45        2.97      0.55 o 
   2   8   4        2.28        2.90      0.70 o 
   3   8   4        1.79        1.31      0.81 o 
   4   8   4        1.14        0.96      0.83 o 
   5   8   4        0.44        0.44      1.00 o 
   6   8   4        1.34        1.65      1.26 o 
  -3   9   4        0.41        0.35      0.80 o 
  -2   9   4        4.18        2.85      2.97 o 
  -1   9   4       14.43       14.30      1.31 o 
   0   9   4        2.57        1.23      0.69 o 
   1   9   4       23.45       22.39      1.39 o 
   2   9   4        0.01        0.54      0.63 o 
   3   9   4        3.13        0.68      1.62 o 
   4   9   4        0.09        0.92      2.08 o 
   5   9   4        6.45        7.82      1.24 o 
  -1  10   4        1.70        0.95      1.98 o 
   0  10   4        7.02        4.02      2.28 o 
   1  10   4        0.71       -0.44      1.87 o 
   2  10   4        0.70        2.12      2.02 o 
   3  10   4        1.85        1.61      1.95 o 
  -3  -8   5       24.60       28.39      3.23 o 
  -2  -8   5        0.02       -0.13      2.93 o 
  -1  -8   5       15.50       16.32      5.00 o 
   0  -8   5        0.82        0.44      3.12 o 
   1  -8   5       12.40       11.53      4.66 o 
  -4  -7   5        8.60       10.82      2.01 o 
  -3  -7   5        0.04        0.44      1.43 o 
  -2  -7   5        6.78       10.33      3.76 o 
  -1  -7   5        0.03       -0.58      1.58 o 
   0  -7   5        0.80       -0.40      2.73 o 
   1  -7   5        0.19       -0.04      2.49 o 
   2  -7   5        1.18        1.21      1.65 o 
  -6  -6   5        0.01       -0.09      0.69 o 
  -5  -6   5        0.86        1.45      0.52 o 
  -4  -6   5       12.91       13.07      0.70 o 
  -3  -6   5        0.86        0.23      0.20 o 
  -2  -6   5       46.86       48.09      4.79 o 
  -1  -6   5        0.56        0.21      1.30 o 
   0  -6   5       13.10       18.63      2.28 o 
   1  -6   5        4.27        1.93      2.66 o 
   2  -6   5        4.10        4.69      1.77 o 
   3  -6   5        0.01        0.80      2.47 o 
   5  -6   5        0.17        1.35      1.38 o 
  -6  -5   5        2.28        2.26      1.14 o 
  -5  -5   5       11.98       16.37      1.24 o 
  -4  -5   5       16.91       15.74      1.11 o 
  -3  -5   5       22.14       23.15      0.73 o 
  -2  -5   5       16.77       14.77      1.43 o 
  -1  -5   5       17.69       22.62      2.14 o 
   0  -5   5        0.52        0.26      1.17 o 
   1  -5   5        2.87        3.61      1.49 o 
   2  -5   5       55.75       59.07      1.72 o 
   3  -5   5        1.92        3.29      0.49 o 
   4  -5   5        7.54        9.47      1.65 o 
   5  -5   5        3.13        3.12      1.24 o 
   6  -5   5        0.79        0.93      0.86 o 
  -7  -4   5        0.12        1.57      1.40 o 
  -6  -4   5        5.89        5.94      1.11 o 
  -5  -4   5       12.18        9.63      0.86 o 
  -4  -4   5        7.38       10.31      1.54 o 
  -3  -4   5      270.04      263.44     10.15 o 
  -2  -4   5        2.88        4.73      1.30 o 
  -1  -4   5       16.62       14.38      0.75 o 
   0  -4   5       31.75       34.61      3.58 o 
   1  -4   5       57.13       55.26      4.50 o 
   2  -4   5       16.23       13.65      0.69 o 
   3  -4   5      118.55      129.65      3.57 o 
   4  -4   5       10.76        9.34      4.41 o 
   5  -4   5        0.82        0.58      0.72 o 
   6  -4   5        1.24        0.78      0.58 o 
  -7  -3   5        0.43        6.29      2.95 o 
  -6  -3   5        0.01        1.08      1.00 o 
  -5  -3   5        0.00        0.07      0.73 o 
  -4  -3   5      125.27       84.78     34.08 o 
  -3  -3   5      127.81      130.85      3.96 o 
  -2  -3   5       71.00       67.63      1.38 o 
  -1  -3   5        7.63       11.12      0.91 o 
   0  -3   5        8.57        8.44      0.40 o 
   1  -3   5       66.18       74.36      1.29 o 
   2  -3   5      108.71      105.44      1.83 o 
   3  -3   5      120.83      134.26      3.39 o 
   4  -3   5       25.51       28.99      1.03 o 
   5  -3   5        3.05        3.01      0.66 o 
   6  -3   5        0.47        0.25      0.58 o 
   7  -3   5        0.06        2.78      1.35 o 
  -7  -2   5        4.40        8.62      1.93 o 
  -6  -2   5       14.21       15.83      1.11 o 
  -5  -2   5       37.11       37.03      1.10 o 
  -4  -2   5       86.62       86.62      1.97 o 
  -3  -2   5      178.67      167.14      3.60 o 
  -2  -2   5      343.78      327.75      5.40 o 
  -1  -2   5       23.77       20.93      0.91 o 
   0  -2   5       11.31        5.71      1.25 o 
   1  -2   5       44.10       46.65      0.95 o 
   2  -2   5      262.30      254.32      3.87 o 
   3  -2   5       10.90       11.16      0.80 o 
   4  -2   5       30.56       36.15      1.79 o 
   5  -2   5        0.17        0.38      0.58 o 
   6  -2   5        2.38        1.07      0.57 o 
   7  -2   5        0.06       -0.65      1.32 o 
  -8  -1   5        2.72        7.86      3.93 o 
  -7  -1   5        2.08       -1.13      2.68 o 
  -6  -1   5        1.39        1.21      0.69 o 
  -5  -1   5        5.20        5.68      1.21 o 
  -4  -1   5        1.44        1.33      1.24 o 
  -3  -1   5       22.08       20.30      0.89 o 
  -2  -1   5       93.78      101.96      1.64 o 
  -1  -1   5      155.45      133.34      2.70 o 
   0  -1   5      133.11      158.42      2.11 o 
   1  -1   5       85.59       87.41      1.58 o 
   2  -1   5      137.99      155.43      2.63 o 
   3  -1   5       79.16       74.13      1.82 o 
   4  -1   5       31.60       34.96      3.17 o 
   5  -1   5        2.22        2.20      0.56 o 
   6  -1   5        0.00        0.08      0.62 o 
   7  -1   5        1.58        2.17      2.00 o 
   8  -1   5        0.36        3.86      2.63 o 
  -8   0   5        0.47        6.23      2.32 o 
  -7   0   5        2.96        9.47      3.58 o 
  -6   0   5        8.76        7.15      1.60 o 
  -5   0   5       41.58       47.35      2.15 o 
  -4   0   5        3.94        4.01      1.00 o 
  -3   0   5      155.41      173.76      4.15 o 
  -2   0   5        7.92        8.39      0.65 o 
  -1   0   5      319.56      305.26      5.33 o 
   0   0   5      182.98      156.74      5.27 o 
   1   0   5       76.84       63.14      1.89 o 
   2   0   5      115.48      134.47      2.72 o 
   3   0   5      197.31      221.64      3.56 o 
   4   0   5       58.70       61.72      4.07 o 
   5   0   5        3.58        2.63      1.32 o 
   6   0   5        9.21        7.89      3.01 o 
   7   0   5        0.00        3.15      2.16 o 
   8   0   5        6.94        4.85      2.04 o 
  -8   1   5        3.34        4.99      2.25 o 
  -7   1   5        0.72        1.25      2.59 o 
  -6   1   5       33.23       31.48      1.07 o 
  -5   1   5        2.88        2.78      0.99 o 
  -4   1   5      124.40      132.57      3.29 o 
  -3   1   5      219.44      227.92     14.92 o 
  -2   1   5      627.61      613.32     10.39 o 
  -1   1   5      134.51      144.14      2.27 o 
   0   1   5     1622.50     1627.48     30.94 o 
   1   1   5      376.99      369.58     10.99 o 
   2   1   5      931.56     1022.50     17.82 o 
   3   1   5      661.21      701.00     12.01 o 
   4   1   5      190.05      208.48      4.58 o 
   5   1   5       11.88       13.53      1.84 o 
   6   1   5       13.58       18.68      2.23 o 
   7   1   5        1.51        2.65      1.27 o 
   8   1   5        3.92        3.81      1.55 o 
  -8   2   5        0.31        1.04      3.32 o 
  -7   2   5        6.03        5.50      1.51 o 
  -6   2   5        0.11       -0.15      0.43 o 
  -5   2   5       31.18       38.26      2.32 o 
  -4   2   5        0.09        0.31      0.72 o 
  -3   2   5      101.73      123.02      2.43 o 
  -2   2   5        2.16        1.13      0.58 o 
  -1   2   5      624.98      679.47     10.79 o 
   0   2   5        2.04        5.16      0.99 o 
   1   2   5      390.76      412.58     10.55 o 
   2   2   5        7.38        7.31      0.98 o 
   3   2   5       38.30       48.77      2.41 o 
   4   2   5        1.04        0.92      1.30 o 
   5   2   5        0.32        1.23      2.34 o 
   6   2   5       21.45       22.29      0.81 o 
   7   2   5        0.38        1.50      1.68 o 
   8   2   5        0.28       -0.62      1.28 o 
  -7   3   5        0.26        0.18      1.09 o 
  -6   3   5        3.54        2.59      0.69 o 
  -5   3   5        1.32        0.37      0.76 o 
  -4   3   5       24.13       26.23      1.10 o 
  -3   3   5       27.70       34.64      1.64 o 
  -2   3   5       47.91       46.35      2.29 o 
  -1   3   5      214.35      206.59      6.18 o 
   0   3   5      234.05      189.80      4.36 o 
   1   3   5       72.74       66.41      2.06 o 
   2   3   5       79.54       75.96      2.06 o 
   3   3   5       23.27       28.17      1.49 o 
   4   3   5       90.34       94.63      2.36 o 
   5   3   5       12.74       14.99      1.39 o 
   6   3   5       16.28       13.53      1.08 o 
   7   3   5        2.41        0.47      2.82 o 
   8   3   5        0.11        3.58      2.16 o 
  -7   4   5        2.43        1.01      1.56 o 
  -6   4   5       13.58       14.18      3.02 o 
  -5   4   5       20.01       22.48      1.46 o 
  -4   4   5        0.18        0.19      0.62 o 
  -3   4   5       22.95       23.85      1.32 o 
  -2   4   5        2.92        1.66      0.59 o 
  -1   4   5      356.20      334.23     10.14 o 
   0   4   5      255.64      246.64      3.96 o 
   1   4   5      469.39      484.19     15.83 o 
   2   4   5      171.04      160.10      2.91 o 
   3   4   5       33.74       36.99      2.48 o 
   4   4   5       66.08       68.64      1.79 o 
   5   4   5       34.07       35.53      1.29 o 
   6   4   5        4.28        3.65      0.65 o 
   7   4   5        0.01       -1.16      1.75 o 
   8   4   5        0.84       -1.23      3.18 o 
  -7   5   5        0.99        1.31      1.30 o 
  -6   5   5        2.79        3.18      1.13 o 
  -5   5   5        6.19        5.82      1.15 o 
  -4   5   5        6.87        5.58      1.07 o 
  -3   5   5        7.34        8.84      1.82 o 
  -2   5   5       33.04       33.81      1.25 o 
  -1   5   5       59.13       59.71      1.63 o 
   0   5   5      533.41      507.38      7.01 o 
   1   5   5       16.58       22.67      2.71 o 
   2   5   5        0.22        0.49      0.66 o 
   3   5   5       83.12       79.71      1.96 o 
   4   5   5        4.05        4.42      0.73 o 
   5   5   5        2.68        1.55      1.01 o 
   6   5   5        2.93        1.67      1.20 o 
   7   5   5        1.09       -0.54      1.62 o 
   8   5   5        0.88        1.20      1.78 o 
  -6   6   5        0.17       -0.01      1.13 o 
  -5   6   5        0.04        1.54      1.10 o 
  -4   6   5        0.26        0.75      1.12 o 
  -3   6   5       12.54       13.50      1.04 o 
  -2   6   5        7.32        7.20      0.91 o 
  -1   6   5        4.52        4.58      0.94 o 
   0   6   5        0.31        1.17      0.78 o 
   1   6   5       12.41       11.63      0.96 o 
   2   6   5       49.36       48.70      1.66 o 
   3   6   5      156.11      143.99      5.09 o 
   4   6   5        6.98        7.69      1.74 o 
   5   6   5        5.70        4.91      0.93 o 
   6   6   5        0.01        1.35      1.09 o 
   7   6   5        0.58       -0.50      2.82 o 
  -5   7   5        2.62        1.85      0.93 o 
  -4   7   5        0.14        0.87      0.78 o 
  -3   7   5       14.19       15.29      1.16 o 
  -2   7   5        4.33        4.46      1.26 o 
  -1   7   5       40.06       42.16      1.40 o 
   0   7   5        5.40        5.74      1.02 o 
   1   7   5       15.71       15.74      0.86 o 
   2   7   5       26.55       30.25      1.54 o 
   3   7   5        0.58        0.06      0.93 o 
   4   7   5       13.17       12.60      1.30 o 
   5   7   5        0.12        1.13      0.86 o 
   6   7   5        0.11       -0.27      0.78 o 
   7   7   5        0.03        1.50      3.10 o 
  -4   8   5        0.72        0.78      0.90 o 
  -3   8   5        6.14        8.43      1.63 o 
  -2   8   5        0.81       -0.02      0.76 o 
  -1   8   5        0.68        1.37      0.71 o 
   0   8   5        0.01        0.00      0.49 o 
   1   8   5        1.27        1.60      0.70 o 
   2   8   5        7.03        5.64      0.87 o 
   3   8   5        1.40        1.67      0.89 o 
   4   8   5        5.39        4.44      0.82 o 
   5   8   5        0.97        1.03      0.91 o 
   6   8   5        1.09       -0.20      0.87 o 
  -3   9   5        0.28        0.11      0.74 o 
  -2   9   5        0.84        0.72      0.92 o 
  -1   9   5        3.77        4.74      2.46 o 
   0   9   5        0.26        1.42      0.66 o 
   1   9   5       11.09       11.68      1.01 o 
   2   9   5        5.46        4.47      1.14 o 
   3   9   5        8.26        5.84      1.25 o 
   4   9   5        3.42        6.81      2.44 o 
   5   9   5        1.08        3.55      5.82 o 
  -1  10   5        0.00        0.45      1.85 o 
   0  10   5        0.07        0.71      1.29 o 
   1  10   5        0.41        0.52      1.85 o 
   2  10   5        1.73        2.28      1.41 o 
   3  10   5        4.48        3.94      1.30 o 
  -4  -7   6        0.09        0.51      1.56 o 
  -3  -7   6        9.86       12.77      4.19 o 
  -2  -7   6        0.39        2.07      1.86 o 
  -1  -7   6        0.82        0.38      1.70 o 
   0  -7   6        0.10       -0.34      1.69 o 
   1  -7   6        0.02        1.22      1.85 o 
  -5  -6   6        1.27        0.11      1.98 o 
  -4  -6   6        1.22        1.52      1.46 o 
  -3  -6   6        1.94        2.29      1.52 o 
  -2  -6   6        3.74        5.33      1.78 o 
  -1  -6   6        2.14        0.17      1.40 o 
   0  -6   6        0.96        2.07      1.68 o 
   1  -6   6        2.30       -0.34      1.47 o 
   2  -6   6        1.23        1.55      2.73 o 
   3  -6   6        0.15        0.83      1.52 o 
  -6  -5   6        2.72        1.81      0.90 o 
  -5  -5   6        1.41        2.96      1.31 o 
  -4  -5   6        0.25        0.29      0.61 o 
  -3  -5   6       35.29       42.61      2.70 o 
  -2  -5   6       23.88       21.22      2.92 o 
  -1  -5   6        0.14        0.19      2.23 o 
   0  -5   6       83.25       81.31      5.99 o 
   1  -5   6       14.24       16.98      2.20 o 
   2  -5   6       20.73       16.01      1.83 o 
   3  -5   6       23.31       26.47      0.95 o 
   4  -5   6        1.29        0.37      0.75 o 
   5  -5   6        0.08        0.57      0.62 o 
  -6  -4   6        2.30        2.63      1.04 o 
  -5  -4   6        2.24        2.29      0.89 o 
  -4  -4   6       63.23       65.67      8.01 o 
  -3  -4   6       17.00       14.75      1.57 o 
  -2  -4   6       84.41       86.02      1.35 o 
  -1  -4   6       51.30       45.79      0.91 o 
   0  -4   6        1.67        1.46      0.23 o 
   1  -4   6       16.50       16.22      0.70 o 
   2  -4   6      154.01      153.49      2.44 o 
   3  -4   6        0.43        0.50      0.47 o 
   4  -4   6       12.75       15.21      1.01 o 
   5  -4   6        0.18        0.60      0.60 o 
   6  -4   6        0.04        0.18      1.25 o 
  -6  -3   6        0.54        0.97      1.14 o 
  -5  -3   6        0.67        0.88      0.62 o 
  -4  -3   6        1.18        1.54      0.57 o 
  -3  -3   6       13.29       14.32      0.99 o 
  -2  -3   6        9.60       10.80      0.63 o 
  -1  -3   6       16.32       14.81      0.57 o 
   0  -3   6        6.54        6.67      0.68 o 
   1  -3   6        3.90        3.62      0.39 o 
   2  -3   6        0.33        0.30      0.49 o 
   3  -3   6       69.72       71.66      1.67 o 
   4  -3   6        0.01        0.71      0.56 o 
   5  -3   6        0.01        0.11      0.70 o 
   6  -3   6        0.03        0.02      0.55 o 
   7  -3   6        0.72        1.42      2.80 o 
  -7  -2   6        0.62        2.95      2.86 o 
  -6  -2   6        0.24        0.11      0.59 o 
  -5  -2   6        0.61        1.09      0.76 o 
  -4  -2   6       27.38       29.90      2.09 o 
  -3  -2   6       19.55       15.16      2.90 o 
  -2  -2   6       16.84       17.89      1.35 o 
  -1  -2   6        5.29        5.12      0.55 o 
   0  -2   6        1.22        0.98      0.35 o 
   1  -2   6      151.94      143.84      3.00 o 
   2  -2   6       21.17       20.19      0.97 o 
   3  -2   6       22.76       24.08      2.47 o 
   4  -2   6        3.19        3.78      0.90 o 
   5  -2   6        7.25        4.91      1.97 o 
   6  -2   6        0.70        1.19      0.75 o 
   7  -2   6        2.48        5.97      1.70 o 
  -7  -1   6        0.12        6.81      3.30 o 
  -6  -1   6        4.53        3.39      0.62 o 
  -5  -1   6       28.60       30.46      1.54 o 
  -4  -1   6       74.97       75.01      4.57 o 
  -3  -1   6      178.50      169.01      4.19 o 
  -2  -1   6      103.88       94.91      2.08 o 
  -1  -1   6       67.15       65.33      2.39 o 
   0  -1   6        4.03        1.82      0.78 o 
   1  -1   6        9.89       11.02      0.79 o 
   2  -1   6      146.98      142.97      2.66 o 
   3  -1   6       40.81       45.78      1.61 o 
   4  -1   6        2.52        4.42      1.21 o 
   5  -1   6        1.15        1.41      0.62 o 
   6  -1   6        1.15        1.02      0.57 o 
   7  -1   6        0.33        3.72      4.31 o 
  -7   0   6        0.28        3.31      2.82 o 
  -6   0   6        0.01       -0.96      1.25 o 
  -5   0   6        0.04       -0.16      0.80 o 
  -4   0   6       18.40       21.90      2.08 o 
  -3   0   6      132.99      130.15      2.95 o 
  -2   0   6       13.53       16.03      1.03 o 
  -1   0   6      237.46      266.33      4.86 o 
   0   0   6      180.29      177.32      3.02 o 
   1   0   6       56.32       54.73      1.27 o 
   2   0   6       99.89       91.56      2.65 o 
   3   0   6       15.12       14.75      0.94 o 
   4   0   6        8.56       12.24      1.05 o 
   5   0   6        6.59        4.92      1.45 o 
   6   0   6       10.20       11.23      1.28 o 
   7   0   6        0.05        1.75      1.48 o 
   8   0   6        0.68        3.16      2.08 o 
  -7   1   6        0.75        1.17      1.25 o 
  -6   1   6        4.37        3.33      1.21 o 
  -5   1   6        5.84        6.79      1.89 o 
  -4   1   6      118.70      127.25      5.82 o 
  -3   1   6      146.56      162.80      6.23 o 
  -2   1   6      209.98      223.77      4.87 o 
  -1   1   6      223.47      243.61      4.12 o 
   0   1   6       18.37       17.18      1.33 o 
   1   1   6      211.49      223.44      6.80 o 
   2   1   6      101.65      113.83      3.21 o 
   3   1   6       55.41       49.82      1.80 o 
   4   1   6       25.97       28.34      1.73 o 
   5   1   6        8.30        8.01      1.71 o 
   6   1   6        0.14        0.24      1.37 o 
   7   1   6        0.22        5.50      2.43 o 
   8   1   6        1.44        3.22      2.68 o 
  -7   2   6        3.60        3.39      1.47 o 
  -6   2   6        1.83        1.11      0.65 o 
  -5   2   6       12.65       14.00      1.67 o 
  -4   2   6        1.71        1.47      1.19 o 
  -3   2   6        3.29        3.82      1.04 o 
  -2   2   6        0.89        0.35      0.60 o 
  -1   2   6       15.52       13.89      1.14 o 
   0   2   6      197.17      231.80      4.24 o 
   1   2   6      117.14      101.27      2.69 o 
   2   2   6        8.53       13.57      2.71 o 
   3   2   6       54.70       56.67      2.26 o 
   4   2   6        4.37        6.75      1.17 o 
   5   2   6        4.50        4.51      2.78 o 
   6   2   6        4.16        5.01      1.83 o 
   7   2   6        2.34        4.41      2.05 o 
   8   2   6        2.43        1.50      1.45 o 
  -7   3   6        0.00        0.79      1.54 o 
  -6   3   6        0.00       -0.54      0.62 o 
  -5   3   6        0.46        1.08      0.83 o 
  -4   3   6       58.25       62.20      2.47 o 
  -3   3   6       14.57       15.91      1.45 o 
  -2   3   6      210.15      223.61      3.89 o 
  -1   3   6       39.80       36.89      2.53 o 
   0   3   6        9.45       12.65      2.29 o 
   1   3   6       87.87       78.43      3.12 o 
   2   3   6      402.75      410.01     15.37 o 
   3   3   6        3.90        4.11      1.08 o 
   4   3   6       48.65       43.24      2.24 o 
   5   3   6        1.01       -0.07      0.96 o 
   6   3   6        0.38        0.09      0.57 o 
   7   3   6        0.63       -1.08      1.80 o 
   8   3   6        0.01        4.80      4.47 o 
  -7   4   6        0.30        0.10      1.47 o 
  -6   4   6        1.20        0.18      0.60 o 
  -5   4   6        0.17        0.79      0.67 o 
  -4   4   6        0.22        0.65      1.11 o 
  -3   4   6       73.18       70.23      3.34 o 
  -2   4   6       14.10       16.60      2.80 o 
  -1   4   6       11.10        9.75      0.95 o 
   0   4   6      135.68      126.74      2.94 o 
   1   4   6       16.94       16.28      1.35 o 
   2   4   6      119.62      107.55      2.45 o 
   3   4   6       45.53       46.35      1.74 o 
   4   4   6       52.25       55.42      2.03 o 
   5   4   6       62.12       70.12      2.07 o 
   6   4   6        9.92        8.22      0.90 o 
   7   4   6       14.89       18.24      2.85 o 
   8   4   6        4.85        4.50      2.14 o 
  -6   5   6        1.03        1.54      1.29 o 
  -5   5   6        5.02        6.13      1.29 o 
  -4   5   6        0.60       -0.13      1.12 o 
  -3   5   6       33.92       35.62      1.51 o 
  -2   5   6        0.30       -0.03      0.83 o 
  -1   5   6      128.28      115.11      3.18 o 
   0   5   6      289.79      268.29      4.02 o 
   1   5   6      213.82      202.64      4.43 o 
   2   5   6       19.29       16.91      1.04 o 
   3   5   6      260.27      258.19      6.34 o 
   4   5   6       23.45       27.01      1.30 o 
   5   5   6       58.33       54.43      1.87 o 
   6   5   6       31.37       35.18      4.80 o 
   7   5   6       11.33       12.53      4.41 o 
  -6   6   6        2.84        6.14      2.43 o 
  -5   6   6        0.35        4.35      1.40 o 
  -4   6   6        9.94       10.35      1.13 o 
  -3   6   6        5.53        6.42      0.86 o 
  -2   6   6       40.86       40.21      2.17 o 
  -1   6   6       17.53       15.01      1.21 o 
   0   6   6      106.64      107.63      2.77 o 
   1   6   6       51.87       47.31      1.41 o 
   2   6   6       48.50       46.93      1.75 o 
   3   6   6        5.54        5.20      0.95 o 
   4   6   6       13.06       11.13      1.61 o 
   5   6   6       15.13       18.93      2.36 o 
   6   6   6        0.04        0.25      0.83 o 
   7   6   6        0.36       -1.98      1.98 o 
  -5   7   6        1.93        3.37      1.43 o 
  -4   7   6        0.54        0.87      0.75 o 
  -3   7   6        0.54        1.34      0.87 o 
  -2   7   6        1.54        1.70      0.92 o 
  -1   7   6        0.97        0.11      0.78 o 
   0   7   6        9.93       12.84      2.55 o 
   1   7   6        2.90        1.91      0.77 o 
   2   7   6       28.99       29.66      1.18 o 
   3   7   6       19.60       19.86      1.54 o 
   4   7   6        9.39       12.65      1.19 o 
   5   7   6        4.61        5.22      1.29 o 
   6   7   6        0.85        0.05      1.00 o 
  -4   8   6        2.17        2.30      0.91 o 
  -3   8   6        0.57        1.12      0.87 o 
  -2   8   6       11.00        6.69      2.33 o 
  -1   8   6        2.39        1.55      1.05 o 
   0   8   6        1.20        1.80      1.00 o 
   1   8   6        0.71        0.93      0.82 o 
   2   8   6       40.36       41.41      1.62 o 
   3   8   6        1.94        1.38      0.95 o 
   4   8   6       25.54       25.96      2.73 o 
   5   8   6        3.80        5.51      1.60 o 
   6   8   6        2.07        1.25      1.18 o 
  -3   9   6       10.93        9.07      1.30 o 
  -2   9   6        2.31        2.79      1.02 o 
  -1   9   6       14.73       10.35      2.51 o 
   0   9   6        4.42        1.49      1.34 o 
   1   9   6       24.21       30.72      1.84 o 
   2   9   6        6.19        6.15      1.31 o 
   3   9   6       30.88       29.28      1.55 o 
   4   9   6        7.72        7.93      2.14 o 
   5   9   6        2.05        1.61      2.68 o 
  -1  10   6        2.47        3.04      1.13 o 
   0  10   6        0.06       -0.35      0.71 o 
   1  10   6       10.87       10.34      1.19 o 
   2  10   6        0.05        0.82      0.97 o 
   3  10   6       19.78       25.10      1.47 o 
  -2  -7   7        0.05       -0.50      1.81 o 
  -1  -7   7        1.37        0.15      3.08 o 
   0  -7   7        1.19        1.69      3.59 o 
   1  -7   7        1.04        2.48      2.18 o 
  -4  -6   7        0.11       -0.91      2.60 o 
  -3  -6   7        0.86        1.29      1.57 o 
  -2  -6   7        0.06       -0.66      2.70 o 
  -1  -6   7        0.15        1.44      3.04 o 
   0  -6   7        3.49        3.47      3.43 o 
   1  -6   7        1.10        1.48      1.75 o 
   2  -6   7        1.86        0.14      1.49 o 
  -5  -5   7        3.30        2.30      1.10 o 
  -4  -5   7        0.88        0.63      0.90 o 
  -3  -5   7        7.79        8.47      0.88 o 
  -2  -5   7        7.96        6.51      0.65 o 
  -1  -5   7       46.88       48.79      3.20 o 
   0  -5   7       47.56       51.50      3.25 o 
   1  -5   7       21.19       20.87      4.24 o 
   2  -5   7        2.88        3.69      1.74 o 
   3  -5   7        0.79        2.44      2.76 o 
  -6  -4   7        3.78        4.59      1.10 o 
  -5  -4   7        0.55        0.67      0.70 o 
  -4  -4   7       14.44       18.85      1.46 o 
  -3  -4   7        3.65        3.30      0.61 o 
  -2  -4   7       37.65       37.81      1.19 o 
  -1  -4   7        0.14        0.42      0.31 o 
   0  -4   7       10.18        8.01      0.89 o 
   1  -4   7        0.14        0.33      0.42 o 
   2  -4   7        2.98        1.72      0.82 o 
   3  -4   7       14.44       13.04      0.75 o 
   4  -4   7        0.15       -0.19      0.56 o 
   5  -4   7        0.06        0.14      0.80 o 
   6  -4   7        0.01        1.68      1.30 o 
  -6  -3   7        2.97        1.71      0.93 o 
  -5  -3   7        0.25        0.49      0.77 o 
  -4  -3   7        3.59        6.19      1.28 o 
  -3  -3   7        0.28        0.47      0.46 o 
  -2  -3   7        0.44        1.47      0.52 o 
  -1  -3   7        4.09        3.22      0.72 o 
   0  -3   7        0.41        0.71      0.46 o 
   1  -3   7       52.68       53.31      1.82 o 
   2  -3   7        1.02        0.59      0.44 o 
   3  -3   7        3.54        8.20      2.13 o 
   4  -3   7        0.25        0.28      0.76 o 
   5  -3   7        1.03        0.49      0.67 o 
   6  -3   7        1.24        0.65      1.54 o 
  -7  -2   7        1.14       -0.28      2.49 o 
  -6  -2   7        0.46        0.22      0.82 o 
  -5  -2   7        0.04        0.27      0.78 o 
  -4  -2   7        0.15       -0.27      0.66 o 
  -3  -2   7       28.74       31.49      1.33 o 
  -2  -2   7        0.80        0.67      0.58 o 
  -1  -2   7      135.78      139.43      5.34 o 
   0  -2   7        0.49        0.95      0.50 o 
   1  -2   7       54.28       59.01      1.40 o 
   2  -2   7       12.87       12.88      3.72 o 
   3  -2   7        3.00        3.17      0.99 o 
   4  -2   7       42.45       39.73      1.70 o 
   5  -2   7       11.58       12.44      1.97 o 
   6  -2   7       12.34       10.64      1.18 o 
   7  -2   7        1.24        0.88      1.88 o 
  -7  -1   7        0.08        0.54      1.54 o 
  -6  -1   7       11.53        9.73      3.47 o 
  -5  -1   7        0.94        0.39      0.86 o 
  -4  -1   7       17.73       16.33      1.14 o 
  -3  -1   7       54.02       57.07      2.65 o 
  -2  -1   7       19.82       21.19      0.96 o 
  -1  -1   7        5.75       11.35      1.43 o 
   0  -1   7      453.96      461.07     10.91 o 
   1  -1   7        3.41        2.38      0.72 o 
   2  -1   7        9.56       13.75      1.09 o 
   3  -1   7        0.23        0.41      0.61 o 
   4  -1   7       15.37       18.82      1.74 o 
   5  -1   7       31.41       27.20      2.23 o 
   6  -1   7       22.93       24.09      1.68 o 
   7  -1   7        0.19        0.60      1.92 o 
  -7   0   7        1.15        0.58      1.18 o 
  -6   0   7        2.66        1.32      1.38 o 
  -5   0   7        0.02       -0.12      0.94 o 
  -4   0   7        2.30        2.76      0.90 o 
  -3   0   7       17.64       19.34      1.14 o 
  -2   0   7       14.06       18.68      1.17 o 
  -1   0   7      180.40      188.73      3.12 o 
   0   0   7      536.15      552.63      8.86 o 
   1   0   7       59.92       61.40      3.70 o 
   2   0   7        4.62        4.90      0.88 o 
   3   0   7        7.62        7.73      1.54 o 
   4   0   7       21.01       20.73      1.28 o 
   5   0   7        2.65        2.20      1.36 o 
   6   0   7       13.38       11.70      2.13 o 
   7   0   7        0.73        1.11      1.54 o 
  -7   1   7        0.11        0.03      1.40 o 
  -6   1   7        8.21        2.77      1.54 o 
  -5   1   7       11.77       14.33      1.36 o 
  -4   1   7       11.89       13.73      1.52 o 
  -3   1   7       12.25       12.25      1.34 o 
  -2   1   7       44.82       51.92      1.81 o 
  -1   1   7      231.65      237.22      3.94 o 
   0   1   7       33.08       43.93      1.62 o 
   1   1   7      220.47      216.08      5.47 o 
   2   1   7        0.11        0.23      0.76 o 
   3   1   7        4.29        4.50      0.89 o 
   4   1   7        2.56        3.44      0.96 o 
   5   1   7       16.37       12.96      3.34 o 
   6   1   7        0.23       -1.03      1.54 o 
   7   1   7        2.24        1.08      3.02 o 
   8   1   7        0.01        0.38      1.62 o 
  -7   2   7        0.62       -0.35      1.45 o 
  -6   2   7        8.18        5.01      1.42 o 
  -5   2   7        2.03        3.24      1.89 o 
  -4   2   7        0.02       -0.45      0.82 o 
  -3   2   7        2.82        1.93      0.84 o 
  -2   2   7        0.55        2.41      0.79 o 
  -1   2   7       37.03       37.32      1.73 o 
   0   2   7        1.98        1.54      0.95 o 
   1   2   7      116.08      105.65      2.94 o 
   2   2   7        0.56       15.82      9.30 o 
   3   2   7        1.74        1.14      0.82 o 
   4   2   7        7.32        8.87      1.36 o 
   5   2   7       12.79       13.10      1.37 o 
   6   2   7        1.01        3.20      1.81 o 
   7   2   7        1.36        2.33      1.96 o 
   8   2   7        0.01       -1.01      1.80 o 
  -7   3   7        2.54        2.57      1.49 o 
  -6   3   7        2.04        0.95      0.80 o 
  -5   3   7        3.68        1.79      1.31 o 
  -4   3   7        8.24        6.60      1.41 o 
  -3   3   7        0.24        0.39      0.95 o 
  -2   3   7       45.34       44.34      1.64 o 
  -1   3   7      112.14      104.13      2.89 o 
   0   3   7      211.87      222.30      4.56 o 
   1   3   7       93.13       88.31      2.66 o 
   2   3   7       12.51       11.24      2.02 o 
   3   3   7        0.20       -0.38      0.94 o 
   4   3   7        1.12        0.69      0.89 o 
   5   3   7       18.43       21.15      1.62 o 
   6   3   7        0.88        0.65      2.80 o 
   7   3   7        0.26        1.64      1.91 o 
   8   3   7        0.75        2.31      2.31 o 
  -7   4   7        0.62        1.26      1.44 o 
  -6   4   7        4.21        2.92      1.14 o 
  -5   4   7        0.51        0.59      0.85 o 
  -4   4   7       13.62       15.03      1.61 o 
  -3   4   7        2.90        4.86      1.03 o 
  -2   4   7       79.25       87.43      2.77 o 
  -1   4   7       11.68       11.77      1.31 o 
   0   4   7      453.35      449.48     13.43 o 
   1   4   7       53.22       52.32      1.91 o 
   2   4   7      154.70      164.69      4.11 o 
   3   4   7      135.37      131.07      6.88 o 
   4   4   7      106.81      107.31      3.51 o 
   5   4   7       21.09       22.19      2.95 o 
   6   4   7       75.25       77.99      6.89 o 
   7   4   7        8.73        9.85      4.61 o 
  -6   5   7        0.00       -0.51      0.86 o 
  -5   5   7       39.73       40.51      2.25 o 
  -4   5   7        0.09       -0.67      0.75 o 
  -3   5   7      215.24      217.43      3.89 o 
  -2   5   7        8.73       14.00      2.04 o 
  -1   5   7      494.28      494.57     10.54 o 
   0   5   7       11.52       13.37      1.30 o 
   1   5   7      761.72      733.37     15.22 o 
   2   5   7       23.95       27.58      2.94 o 
   3   5   7      326.95      314.98      7.24 o 
   4   5   7        0.03       -0.26      0.70 o 
   5   5   7      148.22      142.44      3.26 o 
   6   5   7        1.83        0.65      1.39 o 
   7   5   7       25.52       25.39      3.40 o 
  -6   6   7        0.15        0.32      0.92 o 
  -5   6   7        9.55       12.85      2.81 o 
  -4   6   7       17.34       15.52      1.62 o 
  -3   6   7        9.20        6.13      1.28 o 
  -2   6   7       21.71       25.18      1.42 o 
  -1   6   7       18.27       18.43      1.87 o 
   0   6   7        2.47        1.79      1.27 o 
   1   6   7       17.11       18.82      1.12 o 
   2   6   7        1.92        3.34      0.89 o 
   3   6   7        0.68        0.54      0.77 o 
   4   6   7        0.18        0.90      0.86 o 
   5   6   7        7.61        7.65      1.63 o 
   6   6   7        0.03        1.82      1.31 o 
   7   6   7        1.53        1.35      2.05 o 
  -5   7   7        5.55       10.66      1.36 o 
  -4   7   7        1.01        4.97      3.43 o 
  -3   7   7        4.31        5.59      1.12 o 
  -2   7   7       20.15       22.43      2.92 o 
  -1   7   7      102.88      101.11      2.77 o 
   0   7   7        7.65        8.59      0.96 o 
   1   7   7       94.93       95.14      2.54 o 
   2   7   7       41.40       43.90      1.75 o 
   3   7   7       18.09       17.22      1.51 o 
   4   7   7        9.19        7.48      1.00 o 
   5   7   7       15.97       17.07      2.44 o 
   6   7   7        0.21        0.34      0.98 o 
  -4   8   7        3.87        4.35      1.70 o 
  -3   8   7        4.17        9.20      2.35 o 
  -2   8   7       12.92       12.27      1.12 o 
  -1   8   7        0.00        0.46      0.91 o 
   0   8   7       71.31       68.37      1.87 o 
   1   8   7        2.24        2.64      0.80 o 
   2   8   7       25.74       25.13      1.28 o 
   3   8   7        1.92        2.63      0.96 o 
   4   8   7       15.57       15.95      1.49 o 
   5   8   7        1.82        3.62      2.02 o 
  -3   9   7        6.20        3.64      1.82 o 
  -2   9   7        0.00        1.73      0.89 o 
  -1   9   7       16.99       16.37      2.06 o 
   0   9   7        3.76        4.51      0.95 o 
   1   9   7       16.90       19.79      1.29 o 
   2   9   7        0.91       -0.22      0.74 o 
   3   9   7        4.66        4.81      1.38 o 
   4   9   7        1.64        1.30      0.94 o 
   0  10   7        0.14        2.01      1.96 o 
   1  10   7       16.14       16.85      4.21 o 
   2  10   7        0.02        1.03      1.15 o 
  -3  -6   8        6.43        5.30      3.65 o 
  -2  -6   8        3.30       -0.17      1.64 o 
  -1  -6   8        2.78        1.90      1.97 o 
   0  -6   8        1.73        1.80      2.00 o 
   1  -6   8        2.25        0.51      3.13 o 
  -4  -5   8       12.27       15.61      2.46 o 
  -3  -5   8        0.46        0.95      2.64 o 
  -2  -5   8        9.88       12.20      2.27 o 
  -1  -5   8        3.19        3.70      1.85 o 
   0  -5   8        2.14        1.99      1.76 o 
   1  -5   8        2.17        0.93      1.62 o 
   2  -5   8        1.98        1.32      2.96 o 
  -5  -4   8        0.07        0.54      1.30 o 
  -4  -4   8        2.27        1.06      0.78 o 
  -3  -4   8        5.77        3.89      1.26 o 
  -2  -4   8       13.07       14.85      0.79 o 
  -1  -4   8        1.01        0.70      0.53 o 
   0  -4   8        6.28        6.00      1.11 o 
   1  -4   8        2.88        1.16      0.89 o 
   2  -4   8        7.19        9.65      0.68 o 
   3  -4   8        4.03        3.27      1.44 o 
   4  -4   8       13.56       13.75      1.92 o 
   5  -4   8        0.41        0.57      0.92 o 
  -6  -3   8        1.70        0.82      0.79 o 
  -5  -3   8        6.66        5.69      0.82 o 
  -4  -3   8        2.05        1.02      0.59 o 
  -3  -3   8        1.56        1.88      1.04 o 
  -2  -3   8        0.15       -0.34      0.57 o 
  -1  -3   8       44.40       40.94      1.14 o 
   0  -3   8       20.40       19.95      1.68 o 
   1  -3   8        0.02       -0.11      0.35 o 
   2  -3   8        0.47        0.52      0.66 o 
   3  -3   8        0.00        0.13      1.04 o 
   4  -3   8        0.25        0.40      0.83 o 
   5  -3   8        2.69        2.76      1.08 o 
   6  -3   8        6.74       10.41      1.57 o 
  -6  -2   8        0.14        0.04      0.61 o 
  -5  -2   8        6.75        5.16      1.05 o 
  -4  -2   8       36.70       37.09      1.78 o 
  -3  -2   8       51.61       53.66      1.81 o 
  -2  -2   8       48.68       49.30      1.32 o 
  -1  -2   8       18.72       21.23      1.43 o 
   0  -2   8        6.79        9.90      3.57 o 
   1  -2   8       26.78       29.64      1.31 o 
   2  -2   8      337.19      325.25      8.59 o 
   3  -2   8       53.62       58.54      1.92 o 
   4  -2   8       58.25       56.91      2.56 o 
   5  -2   8       11.42       11.86      1.18 o 
   6  -2   8       13.89       14.39      1.54 o 
  -7  -1   8        0.65        0.33      1.16 o 
  -6  -1   8       19.33       19.82      5.40 o 
  -5  -1   8        2.24        0.98      0.95 o 
  -4  -1   8      172.83      173.10      4.33 o 
  -3  -1   8      127.76      129.20      2.74 o 
  -2  -1   8      252.59      252.78      6.96 o 
  -1  -1   8        7.07        8.81      1.12 o 
   0  -1   8      465.71      460.84      8.82 o 
   1  -1   8      124.31      127.61      3.47 o 
   2  -1   8      350.83      338.11      5.75 o 
   3  -1   8      227.19      220.56      8.03 o 
   4  -1   8      182.91      187.10      7.86 o 
   5  -1   8        0.04       -0.44      2.16 o 
   6  -1   8       32.07       32.14      1.49 o 
   7  -1   8        0.72        2.55      3.63 o 
  -7   0   8        3.52        2.43      1.40 o 
  -6   0   8        0.76        0.55      1.84 o 
  -5   0   8       33.73       31.99      1.80 o 
  -4   0   8        1.65        2.10      1.11 o 
  -3   0   8      121.31      121.23      4.75 o 
  -2   0   8       14.88       16.59      1.29 o 
  -1   0   8      141.71      134.74      3.09 o 
   0   0   8        6.48        7.68      1.01 o 
   1   0   8      169.10      164.03      3.03 o 
   2   0   8       75.13       78.29      1.97 o 
   3   0   8       12.51       13.18      1.13 o 
   4   0   8        1.86        1.74      1.01 o 
   5   0   8        7.11        6.96      3.04 o 
   6   0   8        6.09        5.00      1.89 o 
   7   0   8        0.73        2.33      3.34 o 
  -7   1   8        0.33        0.50      2.20 o 
  -6   1   8        0.23        0.69      1.50 o 
  -5   1   8        0.00        0.16      1.05 o 
  -4   1   8        6.64        6.65      1.13 o 
  -3   1   8        9.43       11.94      2.89 o 
  -2   1   8       15.46       16.37      3.29 o 
  -1   1   8       66.27       59.14      2.01 o 
   0   1   8       54.94       51.07      1.62 o 
   1   1   8      103.36      102.64      5.48 o 
   2   1   8       40.18       44.18      1.90 o 
   3   1   8       32.97       37.19      2.00 o 
   4   1   8       23.47       26.53      6.03 o 
   5   1   8        0.10       -1.17      1.17 o 
   6   1   8        0.02        0.09      1.42 o 
   7   1   8        0.02       -0.68      3.05 o 
  -7   2   8        0.96       -0.09      1.54 o 
  -6   2   8        0.03        0.84      1.21 o 
  -5   2   8        6.14        5.60      1.27 o 
  -4   2   8        5.43        5.62      1.15 o 
  -3   2   8        2.39        1.28      0.86 o 
  -2   2   8        4.50        3.96      1.14 o 
  -1   2   8      265.20      249.87      6.25 o 
   0   2   8       26.08       22.61      1.30 o 
   1   2   8      150.32      155.70      3.23 o 
   2   2   8        7.60        8.24      1.39 o 
   3   2   8       59.09       63.14      2.30 o 
   4   2   8       19.70       21.40      2.16 o 
   5   2   8       17.31       18.59      1.57 o 
   6   2   8        2.67        2.49      1.86 o 
   7   2   8        0.00        0.86      3.24 o 
  -7   3   8        0.05        0.31      1.97 o 
  -6   3   8       13.51       16.06      2.36 o 
  -5   3   8        2.33        3.23      1.26 o 
  -4   3   8       18.35       15.08      2.55 o 
  -3   3   8       11.32       15.90      1.64 o 
  -2   3   8      135.72      128.35      4.85 o 
  -1   3   8       13.20       12.87      2.16 o 
   0   3   8      551.78      544.85      9.87 o 
   1   3   8       38.46       36.06      1.91 o 
   2   3   8       89.12       89.27      2.56 o 
   3   3   8       86.28       86.09      3.21 o 
   4   3   8       10.09        8.17      1.60 o 
   5   3   8        6.51        7.55      1.32 o 
   6   3   8        1.06        4.02      2.02 o 
   7   3   8        1.43        2.91      2.16 o 
  -6   4   8        2.83        1.47      1.30 o 
  -5   4   8        0.18        1.07      0.85 o 
  -4   4   8       16.30       20.63      2.86 o 
  -3   4   8        0.07        0.25      0.86 o 
  -2   4   8       96.42       93.98      2.64 o 
  -1   4   8        5.09        7.16      1.13 o 
   0   4   8      321.49      320.13     12.59 o 
   1   4   8        1.32        0.48      0.90 o 
   2   4   8      315.40      295.27      5.91 o 
   3   4   8       35.72       32.60      3.42 o 
   4   4   8      125.27      123.38      5.78 o 
   5   4   8       10.90       10.77      1.80 o 
   6   4   8       17.79       14.26     11.66 o 
   7   4   8        1.69        1.19      2.09 o 
  -6   5   8        0.51       -0.15      0.93 o 
  -5   5   8       36.57       39.14      2.07 o 
  -4   5   8        9.75        7.43      1.42 o 
  -3   5   8      131.92      142.22      6.68 o 
  -2   5   8       19.80       20.94      1.91 o 
  -1   5   8      522.12      526.07     10.21 o 
   0   5   8        3.11        3.05      1.10 o 
   1   5   8      499.58      498.22      9.57 o 
   2   5   8       21.73       23.31      2.73 o 
   3   5   8      159.71      158.37      4.61 o 
   4   5   8        1.10        0.68      1.02 o 
   5   5   8       23.46       23.77      1.40 o 
   6   5   8        0.53       -0.35      0.83 o 
   7   5   8        5.98        3.89      2.42 o 
  -5   6   8        6.52        6.11      1.27 o 
  -4   6   8        0.26        0.39      0.81 o 
  -3   6   8       37.36       41.84      1.67 o 
  -2   6   8        0.24        0.58      0.85 o 
  -1   6   8        0.90        1.16      0.92 o 
   0   6   8        1.13        0.66      0.86 o 
   1   6   8        7.19        4.16      2.40 o 
   2   6   8       24.13       21.82      1.81 o 
   3   6   8        3.98        3.65      1.07 o 
   4   6   8       17.95       22.17      4.01 o 
   5   6   8        2.03        1.95      1.06 o 
   6   6   8        6.35        4.80      1.61 o 
  -5   7   8        3.61        5.07      1.61 o 
  -4   7   8        6.52       10.11      1.24 o 
  -3   7   8       10.25        9.79      1.59 o 
  -2   7   8       29.76       29.29      2.52 o 
  -1   7   8       13.08       17.25      2.22 o 
   0   7   8      169.94      173.20      6.93 o 
   1   7   8       29.24       30.86      1.44 o 
   2   7   8       15.35       17.17      1.42 o 
   3   7   8       17.93       14.09      1.77 o 
   4   7   8        3.94        2.72      1.24 o 
   5   7   8        8.57       11.73      2.63 o 
   6   7   8        4.01        3.57      1.25 o 
  -4   8   8        0.02        2.73      1.38 o 
  -3   8   8        1.84        2.22      1.08 o 
  -2   8   8        1.34        3.04      1.20 o 
  -1   8   8        6.49        4.52      1.41 o 
   0   8   8        9.39       13.63      2.72 o 
   1   8   8        2.76        2.33      0.93 o 
   2   8   8        9.68        9.11      1.41 o 
   3   8   8        6.84        5.34      1.02 o 
   4   8   8        1.36        0.70      1.12 o 
   5   8   8        0.18       -0.08      0.96 o 
  -2   9   8        1.33        0.51      1.70 o 
  -1   9   8        2.00        2.75      1.38 o 
   0   9   8        3.72        3.68      0.97 o 
   1   9   8        1.59        2.69      1.05 o 
   2   9   8       12.56       15.01      1.43 o 
   3   9   8        0.20        0.93      0.85 o 
   4   9   8        9.52        9.30      4.96 o 
  -1  -6   9        2.38        1.17      2.12 o 
   0  -6   9        0.05       -0.27      1.94 o 
   1  -6   9        5.79        7.43      2.71 o 
  -3  -5   9        5.98        5.75      2.14 o 
  -2  -5   9        5.63        6.72      2.22 o 
  -1  -5   9        1.49        0.26      1.67 o 
   0  -5   9        0.34        1.03      1.81 o 
   1  -5   9        0.77        0.54      1.74 o 
   2  -5   9        9.10       11.04      2.49 o 
  -5  -4   9        0.48        0.54      1.10 o 
  -4  -4   9        0.01        0.26      0.63 o 
  -3  -4   9        0.09        0.62      0.54 o 
  -2  -4   9        2.06        2.36      0.91 o 
  -1  -4   9        0.55        0.45      0.39 o 
   0  -4   9        0.00        0.14      0.49 o 
   1  -4   9        1.37        0.66      0.54 o 
   2  -4   9        5.19        6.36      1.74 o 
   3  -4   9        2.02        1.99      1.30 o 
  -5  -3   9        0.70        0.28      0.65 o 
  -4  -3   9        0.00        0.31      0.69 o 
  -3  -3   9       15.13       14.20      1.66 o 
  -2  -3   9        0.00        0.41      0.66 o 
  -1  -3   9        0.40        0.58      0.58 o 
   0  -3   9        3.36        2.50      0.62 o 
   1  -3   9        3.08        5.78      1.56 o 
   2  -3   9        0.17       -0.30      0.58 o 
   3  -3   9        9.93       11.81      1.45 o 
   4  -3   9       13.44       12.50      1.57 o 
   5  -3   9        1.67        1.76      1.00 o 
  -6  -2   9        5.64        3.80      1.08 o 
  -5  -2   9        4.37        4.31      1.87 o 
  -4  -2   9        4.38        3.23      1.08 o 
  -3  -2   9       38.46       34.83      1.68 o 
  -2  -2   9       41.60       35.46      1.83 o 
  -1  -2   9       15.94       14.58      1.29 o 
   0  -2   9      133.87      125.33      2.21 o 
   1  -2   9       28.56       29.14      1.24 o 
   2  -2   9       18.31       15.30      2.47 o 
   3  -2   9       41.10       41.49      1.70 o 
   4  -2   9       28.19       26.37      1.99 o 
   5  -2   9        1.02        0.20      1.21 o 
   6  -2   9       19.74        5.83      6.11 o 
  -6  -1   9       43.76       46.28      2.97 o 
  -5  -1   9        0.69        1.00      1.19 o 
  -4  -1   9      134.82      136.17      3.32 o 
  -3  -1   9        0.47        0.65      0.92 o 
  -2  -1   9      409.69      381.16      7.47 o 
  -1  -1   9       23.09       20.99      1.37 o 
   0  -1   9      337.82      323.20      5.58 o 
   1  -1   9        1.96        2.07      1.20 o 
   2  -1   9      374.95      378.66      9.15 o 
   3  -1   9        9.90       10.89      2.44 o 
   4  -1   9      109.61      104.66      3.70 o 
   5  -1   9        0.15        0.74      1.31 o 
   6  -1   9       16.66       16.61      2.49 o 
  -6   0   9        9.34        6.21      1.94 o 
  -5   0   9       10.55       13.26      2.55 o 
  -4   0   9       29.37       30.75      2.35 o 
  -3   0   9        4.97        4.36      0.98 o 
  -2   0   9       54.49       53.79      2.03 o 
  -1   0   9       40.56       36.64      4.31 o 
   0   0   9       79.26       77.35      3.03 o 
   1   0   9        0.12        0.47      0.82 o 
   2   0   9      127.81      117.03      5.82 o 
   3   0   9        0.41        0.47      0.76 o 
   4   0   9        7.03        5.15      1.61 o 
   5   0   9        0.33       -0.29      2.27 o 
   6   0   9        2.36        2.06      1.80 o 
   7   0   9        0.00       -0.07      2.83 o 
  -6   1   9        0.06        0.50      1.53 o 
  -5   1   9        6.08        3.73      1.54 o 
  -4   1   9       81.26       85.28      2.75 o 
  -3   1   9        3.74        2.67      0.97 o 
  -2   1   9       65.58       76.95      3.46 o 
  -1   1   9       72.16       69.54      2.02 o 
   0   1   9       11.25       13.21      1.35 o 
   1   1   9        5.90        4.30      1.16 o 
   2   1   9       82.95       85.16      2.72 o 
   3   1   9        1.98        1.70      0.89 o 
   4   1   9        9.97       11.94      1.52 o 
   5   1   9        8.03       11.08      3.72 o 
   6   1   9        0.01        0.55      1.65 o 
   7   1   9        0.15        1.56      3.51 o 
  -6   2   9        3.21        1.52      1.96 o 
  -5   2   9        4.54        2.42      1.23 o 
  -4   2   9        3.01        3.79      1.44 o 
  -3   2   9       78.61       75.70      2.73 o 
  -2   2   9        0.05        1.04      0.86 o 
  -1   2   9        0.42        1.13      0.94 o 
   0   2   9       16.83       21.66      2.16 o 
   1   2   9       13.18       11.37      2.16 o 
   2   2   9       45.47       44.35      4.72 o 
   3   2   9       47.35       44.11      1.91 o 
   4   2   9        3.33        2.29      1.78 o 
   5   2   9        0.02        0.12      1.64 o 
   6   2   9        0.65        3.16      2.01 o 
   7   2   9        0.24        1.17      3.59 o 
  -6   3   9        0.87        0.60      1.28 o 
  -5   3   9        0.13        0.00      1.30 o 
  -4   3   9       31.93       32.64      3.90 o 
  -3   3   9       15.61       25.72      2.04 o 
  -2   3   9       38.03       37.44      2.12 o 
  -1   3   9        0.04        1.83      1.22 o 
   0   3   9        4.17        4.71      1.41 o 
   1   3   9        6.24        6.06      1.57 o 
   2   3   9       20.78       23.71      1.57 o 
   3   3   9       43.50       42.31      1.96 o 
   4   3   9        2.68        3.81      1.18 o 
   5   3   9        2.21        1.02      1.09 o 
   6   3   9        0.78        0.14      1.66 o 
   7   3   9        0.64        0.41      1.95 o 
  -6   4   9        2.60        1.39      1.41 o 
  -5   4   9        0.01        0.11      1.09 o 
  -4   4   9       14.10       13.44      3.88 o 
  -3   4   9        2.16        3.59      2.05 o 
  -2   4   9       70.84       69.39      2.36 o 
  -1   4   9       12.57       12.00      1.56 o 
   0   4   9       60.29       53.29      4.29 o 
   1   4   9       24.25       26.86      1.70 o 
   2   4   9       89.57       83.06      2.66 o 
   3   4   9       26.89       28.78      2.15 o 
   4   4   9       31.85       34.03      2.01 o 
   5   4   9        6.44        7.02      1.43 o 
   6   4   9        1.91        0.53      1.42 o 
   7   4   9        0.88       -0.19      1.98 o 
  -5   5   9       22.22       21.02      1.74 o 
  -4   5   9        1.19        0.94      1.06 o 
  -3   5   9       48.77       48.28      2.30 o 
  -2   5   9        1.16        1.53      1.04 o 
  -1   5   9      100.63      103.46      2.91 o 
   0   5   9        7.22        7.69      1.47 o 
   1   5   9       44.02       49.99      4.15 o 
   2   5   9       16.01       18.07      1.85 o 
   3   5   9        4.14        4.03      1.20 o 
   4   5   9        6.01        6.42      1.63 o 
   5   5   9        4.73        3.38      1.72 o 
   6   5   9        0.01       -0.81      0.87 o 
   7   5   9        0.09        0.16      3.42 o 
  -5   6   9        4.47        3.97      1.18 o 
  -4   6   9        0.46        1.83      1.30 o 
  -3   6   9        0.00        1.09      1.02 o 
  -2   6   9        3.35        4.79      1.03 o 
  -1   6   9        0.08        0.17      1.12 o 
   0   6   9        0.00        0.35      1.07 o 
   1   6   9        7.48        8.85      1.48 o 
   2   6   9       23.44       25.06      2.06 o 
   3   6   9       17.12       13.17      3.57 o 
   4   6   9        8.21        7.50      1.50 o 
   5   6   9        0.47        0.66      1.24 o 
   6   6   9        0.00        0.13      0.87 o 
  -4   7   9        1.81        2.23      1.23 o 
  -3   7   9        1.64        1.24      0.94 o 
  -2   7   9        5.43        5.45      1.49 o 
  -1   7   9        1.45        2.01      0.91 o 
   0   7   9        0.05        0.45      1.03 o 
   1   7   9        4.40        3.18      1.27 o 
   2   7   9        0.15        1.22      0.97 o 
   3   7   9       20.86       17.80      2.54 o 
   4   7   9        3.19        3.23      1.04 o 
   5   7   9        0.05       -0.32      0.85 o 
   6   7   9        3.93        2.61      1.54 o 
  -3   8   9        0.88        2.66      1.09 o 
  -2   8   9        1.03        2.35      1.33 o 
  -1   8   9        7.74        7.52      1.97 o 
   0   8   9        4.58        4.99      1.03 o 
   1   8   9       22.66       24.25      1.69 o 
   2   8   9        3.91        4.21      1.32 o 
   3   8   9       22.07       25.38      1.61 o 
   4   8   9        0.75        0.65      1.26 o 
   5   8   9       20.11       19.52      4.44 o 
  -2   9   9        5.36        7.93      2.03 o 
  -1   9   9        7.86        8.17      1.45 o 
   0   9   9       26.68       36.09      2.06 o 
   1   9   9        4.58        8.40      1.41 o 
   2   9   9       24.93       28.73      1.92 o 
   3   9   9        0.93        1.14      1.29 o 
  -2  -5  10        1.96        3.69      2.21 o 
  -1  -5  10        0.07        0.05      1.73 o 
   0  -5  10        3.28        1.58      2.09 o 
   1  -5  10        0.65        0.01      1.71 o 
  -4  -4  10        0.84        0.40      0.84 o 
  -3  -4  10        0.91        1.49      0.75 o 
  -2  -4  10        0.56        0.08      1.24 o 
  -1  -4  10        0.60        0.95      1.81 o 
   0  -4  10        3.17        5.24      3.94 o 
   1  -4  10        2.87        1.45      3.32 o 
   2  -4  10        0.24        1.59      1.91 o 
  -4  -3  10        1.57        2.72      0.94 o 
  -3  -3  10       20.90       24.53      1.26 o 
  -2  -3  10        0.02        0.30      0.73 o 
  -1  -3  10       20.74       25.92      1.62 o 
   0  -3  10        6.86        5.25      0.64 o 
   1  -3  10       13.14       16.60      1.16 o 
   2  -3  10        0.19        0.09      0.49 o 
   3  -3  10        2.55        3.10      0.92 o 
   4  -3  10        0.12        0.25      1.05 o 
  -5  -2  10        0.14        0.63      2.52 o 
  -4  -2  10        0.04       -0.14      0.92 o 
  -3  -2  10        3.30        1.96      1.17 o 
  -2  -2  10        1.04        0.54      0.64 o 
  -1  -2  10       18.24       19.17      1.01 o 
   0  -2  10       25.39       28.04      1.79 o 
   1  -2  10       17.67       19.00      0.97 o 
   2  -2  10       18.96       17.23      1.24 o 
   3  -2  10        1.94        2.07      0.93 o 
   4  -2  10        4.56        4.29      2.37 o 
   5  -2  10        2.70        3.97      2.92 o 
  -5  -1  10        2.46        0.35      1.16 o 
  -4  -1  10       84.72       84.10      2.62 o 
  -3  -1  10        0.63        0.21      0.96 o 
  -2  -1  10      141.33      136.53      5.16 o 
  -1  -1  10        6.14        4.79      1.07 o 
   0  -1  10      113.26      114.51      2.87 o 
   1  -1  10        6.02        6.29      1.03 o 
   2  -1  10       48.42       54.11      1.96 o 
   3  -1  10        0.07       -0.22      0.71 o 
   4  -1  10       17.39       21.75      1.45 o 
   5  -1  10        1.85        1.41      1.51 o 
   6  -1  10        1.71        4.14      1.95 o 
  -6   0  10       17.18       18.50      6.21 o 
  -5   0  10        2.58        1.91      1.15 o 
  -4   0  10        5.19        4.06      1.39 o 
  -3   0  10        6.18        6.92      1.13 o 
  -2   0  10        7.95        8.08      1.26 o 
  -1   0  10       16.25       16.54      1.19 o 
   0   0  10       11.65       10.26      1.20 o 
   1   0  10       24.88       25.47      1.54 o 
   2   0  10       34.46       31.73      2.16 o 
   3   0  10        3.04        3.48      0.95 o 
   4   0  10        1.95        1.60      1.20 o 
   5   0  10        0.83        0.58      2.54 o 
   6   0  10        0.93       -0.01      1.49 o 
  -6   1  10        2.39        1.81      2.50 o 
  -5   1  10        2.68        1.94      1.21 o 
  -4   1  10        1.19        2.02      1.11 o 
  -3   1  10      104.89      113.58      3.11 o 
  -2   1  10        6.96        5.81      1.06 o 
  -1   1  10        5.02        4.59      0.97 o 
   0   1  10       13.20       17.05      2.66 o 
   1   1  10       50.93       50.95      1.84 o 
   2   1  10        1.51        1.65      0.89 o 
   3   1  10       56.94       53.73      2.51 o 
   4   1  10        3.05        1.66      1.18 o 
   5   1  10        2.88        3.58      1.45 o 
   6   1  10        0.18       -0.20      1.62 o 
  -6   2  10        0.11        0.82      1.65 o 
  -5   2  10        5.50        3.01      1.33 o 
  -4   2  10        3.46        2.50      1.51 o 
  -3   2  10        5.43        5.46      1.25 o 
  -2   2  10        0.17        0.40      0.85 o 
  -1   2  10        0.83        0.29      0.83 o 
   0   2  10      115.44      122.09      4.59 o 
   1   2  10        0.32        0.90      1.08 o 
   2   2  10        0.40        1.45      1.18 o 
   3   2  10        1.27        0.24      1.12 o 
   4   2  10       20.95       17.10      2.76 o 
   5   2  10        6.25        4.11      1.59 o 
   6   2  10       21.31       14.85      2.84 o 
  -6   3  10        0.88        0.84      1.38 o 
  -5   3  10        8.00        5.41      1.86 o 
  -4   3  10        0.21        1.55      1.20 o 
  -3   3  10        9.54        9.82      1.84 o 
  -2   3  10       13.08        9.66      1.33 o 
  -1   3  10       90.28       90.44      2.68 o 
   0   3  10        1.70        0.87      1.13 o 
   1   3  10       93.71       87.84      3.20 o 
   2   3  10        1.70        1.75      1.04 o 
   3   3  10       27.66       27.23      1.75 o 
   4   3  10        0.31       -0.73      1.26 o 
   5   3  10       30.63       28.59      2.09 o 
   6   3  10        0.09        2.35      1.41 o 
  -5   4  10        1.67        1.04      3.24 o 
  -4   4  10       14.74       13.83      3.13 o 
  -3   4  10        0.13        1.35      1.44 o 
  -2   4  10       25.97       21.96      1.97 o 
  -1   4  10        2.44        1.17      1.00 o 
   0   4  10       38.27       38.01      2.25 o 
   1   4  10        3.47        5.50      1.53 o 
   2   4  10       22.99       20.30      3.65 o 
   3   4  10        1.63        3.00      1.19 o 
   4   4  10        4.23        5.91      1.42 o 
   5   4  10        1.80        2.03      1.68 o 
   6   4  10        0.55        1.30      1.65 o 
  -5   5  10        2.43        1.87      1.26 o 
  -4   5  10        0.65        0.33      1.38 o 
  -3   5  10        8.14        7.39      2.53 o 
  -2   5  10        0.05       -0.25      0.97 o 
  -1   5  10        0.01        0.00      0.87 o 
   0   5  10        2.52        2.68      1.09 o 
   1   5  10        0.11        0.50      1.67 o 
   2   5  10       23.74       23.61      1.76 o 
   3   5  10        2.04        1.63      1.39 o 
   4   5  10        8.69        9.13      1.58 o 
   5   5  10        1.04        0.59      1.43 o 
   6   5  10        0.80       -0.40      0.95 o 
  -4   6  10        0.67        1.68      2.29 o 
  -3   6  10        0.02        0.24      0.90 o 
  -2   6  10        2.19        2.39      1.18 o 
  -1   6  10        0.53        2.03      1.95 o 
   0   6  10       11.21       11.81      2.68 o 
   1   6  10        0.27        0.53      0.99 o 
   2   6  10        2.79        3.74      2.15 o 
   3   6  10        0.02        0.29      1.02 o 
   4   6  10        5.43        5.55      1.47 o 
   5   6  10        0.85        0.31      0.91 o 
   6   6  10        4.32        3.37      1.14 o 
  -4   7  10        0.51        1.46      1.25 o 
  -3   7  10        6.48        3.42      1.17 o 
  -2   7  10        3.61        2.71      1.48 o 
  -1   7  10       17.35       18.09      1.48 o 
   0   7  10       11.13        9.02      1.89 o 
   1   7  10       31.86       32.02      2.02 o 
   2   7  10       16.43       16.01      2.01 o 
   3   7  10       14.77       15.40      1.45 o 
   4   7  10        7.88        5.26      2.14 o 
   5   7  10        8.35        4.12      2.07 o 
  -2   8  10        3.63        2.19      1.24 o 
  -1   8  10        8.42        9.76      1.78 o 
   0   8  10        5.78        6.06      1.19 o 
   1   8  10       24.01       27.37      1.91 o 
   2   8  10        6.71        6.83      1.23 o 
   3   8  10       33.64       35.11      4.08 o 
   4   8  10        3.16        2.46      1.15 o 
  -1   9  10        1.83        3.06      1.56 o 
   0   9  10        2.43        1.42      1.46 o 
   1   9  10        3.34        4.44      1.69 o 
   2   9  10       12.28       13.97      1.99 o 
  -2  -4  11        3.53        3.06      3.82 o 
  -1  -4  11        2.01       -2.53      3.89 o 
   0  -4  11        2.12        3.66      4.07 o 
   1  -4  11        0.04       -0.47      3.40 o 
  -3  -3  11        0.40        0.73      0.78 o 
  -2  -3  11        1.12        1.10      0.89 o 
  -1  -3  11        1.99        2.11      0.85 o 
   0  -3  11        3.79        2.97      1.16 o 
   1  -3  11        0.44        0.62      0.71 o 
   2  -3  11        0.01        0.05      0.54 o 
   3  -3  11        1.10       -0.01      0.85 o 
  -4  -2  11        4.84        7.93      2.89 o 
  -3  -2  11        0.13        0.41      1.12 o 
  -2  -2  11        8.00        6.27      1.13 o 
  -1  -2  11        1.61        2.48      0.92 o 
   0  -2  11        9.61        7.69      1.01 o 
   1  -2  11        0.26        0.95      0.84 o 
   2  -2  11        3.62        3.45      0.97 o 
   3  -2  11        5.05        3.01      0.87 o 
   4  -2  11        3.88        3.63      2.49 o 
  -5  -1  11        0.28        2.60      1.47 o 
  -4  -1  11        6.79        7.78      1.27 o 
  -3  -1  11        0.24        0.42      1.00 o 
  -2  -1  11        6.82        5.28      0.98 o 
  -1  -1  11       17.60       14.42      1.34 o 
   0  -1  11        2.30        1.94      0.77 o 
   1  -1  11        3.30        2.87      1.08 o 
   2  -1  11        0.14       -0.20      0.70 o 
   3  -1  11        0.34        0.89      1.00 o 
   4  -1  11        5.64        3.60      1.07 o 
   5  -1  11        3.34        2.89      1.79 o 
  -5   0  11        0.44        2.06      1.31 o 
  -4   0  11        6.28        3.70      1.19 o 
  -3   0  11        0.11        0.29      0.88 o 
  -2   0  11        0.97        0.68      0.92 o 
  -1   0  11       12.88       13.41      1.27 o 
   0   0  11       27.07       27.99      2.05 o 
   1   0  11        3.54        3.22      0.90 o 
   2   0  11        6.41        5.41      1.23 o 
   3   0  11        1.42        2.11      0.95 o 
   4   0  11        0.01        1.35      1.16 o 
   5   0  11        5.74        6.18      3.16 o 
  -5   1  11        0.13        0.94      1.21 o 
  -4   1  11        0.22        0.35      1.20 o 
  -3   1  11        4.27        4.94      1.45 o 
  -2   1  11        0.36        1.70      1.25 o 
  -1   1  11        2.60        2.42      1.70 o 
   0   1  11       12.97       13.74      1.71 o 
   1   1  11       18.33       17.21      1.87 o 
   2   1  11        6.07        5.54      1.15 o 
   3   1  11       37.71       37.84      3.02 o 
   4   1  11        0.00        0.56      0.96 o 
   5   1  11        0.09        0.58      1.87 o 
   6   1  11        0.17        0.39      1.78 o 
  -5   2  11        0.01       -0.95      1.29 o 
  -4   2  11       26.06       31.70      3.59 o 
  -3   2  11        0.03        0.21      1.21 o 
  -2   2  11       70.40       73.86      5.14 o 
  -1   2  11        1.88        2.28      1.05 o 
   0   2  11      112.48      102.62      7.53 o 
   1   2  11        1.94        2.00      1.29 o 
   2   2  11      225.73      214.69      9.26 o 
   3   2  11        8.42        5.44      2.23 o 
   4   2  11       57.64       49.06      4.26 o 
   5   2  11        0.00       -0.44      1.34 o 
   6   2  11        8.60        8.56      2.65 o 
  -5   3  11        8.16        5.09      2.36 o 
  -4   3  11       22.66       21.56      2.64 o 
  -3   3  11       63.46       60.85      4.37 o 
  -2   3  11       10.53        9.67      1.46 o 
  -1   3  11       96.61       89.65      2.90 o 
   0   3  11        9.00        7.00      1.32 o 
   1   3  11      177.40      173.24      6.27 o 
   2   3  11        5.26        3.79      1.54 o 
   3   3  11       81.58       75.79      5.35 o 
   4   3  11        0.98       -0.09      1.24 o 
   5   3  11        7.39        5.03      3.43 o 
   6   3  11        1.27        0.28      1.26 o 
  -5   4  11        3.40        2.63      1.93 o 
  -4   4  11        0.07       -0.30      1.21 o 
  -3   4  11       11.72       11.14      2.08 o 
  -2   4  11        1.96        2.59      1.24 o 
  -1   4  11       10.11       10.93      1.52 o 
   0   4  11        0.47        1.42      1.38 o 
   1   4  11        9.23       14.30      2.46 o 
   2   4  11        0.35        1.22      1.12 o 
   3   4  11        3.89        4.91      1.36 o 
   4   4  11        3.78        4.14      1.69 o 
   5   4  11        2.64        3.61      1.47 o 
   6   4  11        1.55        0.36      1.30 o 
  -4   5  11        0.52        0.06      1.17 o 
  -3   5  11        0.69       -0.54      1.45 o 
  -2   5  11       31.33       28.26      2.11 o 
  -1   5  11       13.21       13.70      2.09 o 
   0   5  11      118.63      123.30      4.36 o 
   1   5  11       15.22       17.74      2.05 o 
   2   5  11       40.28       43.44      2.82 o 
   3   5  11        8.89        8.34      2.22 o 
   4   5  11       11.57       10.74      2.23 o 
   5   5  11        8.04        7.31      1.74 o 
  -4   6  11        2.05        2.47      1.27 o 
  -3   6  11        1.79        2.37      1.67 o 
  -2   6  11        7.53        7.49      1.84 o 
  -1   6  11       10.60       14.68      4.99 o 
   0   6  11       43.51       46.15      2.36 o 
   1   6  11        5.75        5.84      1.69 o 
   2   6  11       38.37       31.62      2.59 o 
   3   6  11        0.21        1.05      1.46 o 
   4   6  11       17.26       12.65      3.24 o 
   5   6  11        0.36       -0.60      1.13 o 
  -3   7  11        8.97        7.17      1.58 o 
  -2   7  11        0.03       -0.34      1.18 o 
  -1   7  11       28.89       33.07      1.95 o 
   0   7  11        0.94        0.24      1.09 o 
   1   7  11       37.78       47.68      3.69 o 
   2   7  11        0.78        0.86      1.20 o 
   3   7  11       16.68       19.14      1.67 o 
   4   7  11        2.17        1.10      1.10 o 
  -2   8  11        2.79        2.07      1.32 o 
  -1   8  11       16.21       17.00      1.98 o 
   0   8  11        1.34        1.30      1.08 o 
   1   8  11       23.69       25.96      3.57 o 
   2   8  11        3.16        2.72      1.16 o 
   3   8  11       11.98       10.32      1.71 o 
  -2  -3  12       12.52       13.91      1.81 o 
  -1  -3  12        0.62        0.54      0.70 o 
   0  -3  12        9.72       12.33      1.47 o 
   1  -3  12        1.12        0.33      0.94 o 
   2  -3  12       25.94       31.56      1.95 o 
  -3  -2  12        0.51        3.22      1.27 o 
  -2  -2  12        0.30        0.05      0.86 o 
  -1  -2  12        0.19       -0.29      1.22 o 
   0  -2  12        4.23        4.03      2.15 o 
   1  -2  12        0.03        0.18      1.14 o 
   2  -2  12        0.08       -0.30      0.86 o 
   3  -2  12        0.66        0.12      0.90 o 
  -4  -1  12        0.79        2.83      1.99 o 
  -3  -1  12        0.89        3.15      1.83 o 
  -2  -1  12        1.50        1.36      1.07 o 
  -1  -1  12        2.30        2.22      1.05 o 
   0  -1  12        0.00       -0.31      0.91 o 
   1  -1  12        4.94        5.01      1.20 o 
   2  -1  12        4.42        3.53      0.96 o 
   3  -1  12        7.56        5.20      1.13 o 
   4  -1  12        0.01        0.98      1.20 o 
  -4   0  12        0.00        1.52      2.33 o 
  -3   0  12        5.63        7.27      2.39 o 
  -2   0  12        0.10        0.06      0.80 o 
  -1   0  12        0.01       -0.10      1.36 o 
   0   0  12        1.50        1.86      1.57 o 
   1   0  12        2.70        2.44      0.94 o 
   2   0  12        1.95        1.68      0.94 o 
   3   0  12        8.81        6.41      1.62 o 
   4   0  12        0.73       -2.34      2.79 o 
   5   0  12        0.00        0.19      2.66 o 
  -4   1  12        2.63        1.95      1.55 o 
  -3   1  12        1.20        0.27      1.21 o 
  -2   1  12       10.55        7.05      1.63 o 
  -1   1  12        6.87        7.39      1.64 o 
   0   1  12        5.51        5.86      1.17 o 
   1   1  12        0.01       -0.58      1.56 o 
   2   1  12       20.14       22.77      2.00 o 
   3   1  12        0.64        1.10      1.25 o 
   4   1  12        0.75        0.17      0.98 o 
   5   1  12        0.40        4.05      4.07 o 
  -4   2  12        4.32        4.92      1.87 o 
  -3   2  12        1.28        1.18      1.45 o 
  -2   2  12       26.26       23.67      2.17 o 
  -1   2  12        6.03        2.79      1.48 o 
   0   2  12       40.60       38.33      2.38 o 
   1   2  12        3.84        3.40      1.17 o 
   2   2  12        8.13        7.93      1.36 o 
   3   2  12        1.33        0.08      1.17 o 
   4   2  12       17.26       17.22      3.93 o 
   5   2  12        0.66        0.04      1.07 o 
  -4   3  12        0.28        0.24      1.47 o 
  -3   3  12        3.37        2.02      1.66 o 
  -2   3  12        8.84        5.38      1.68 o 
  -1   3  12       62.82       60.14      3.16 o 
   0   3  12        8.09        4.08      1.28 o 
   1   3  12       13.02       15.46      3.53 o 
   2   3  12        2.09        1.94      2.08 o 
   3   3  12        1.44        2.65      1.27 o 
   4   3  12        0.25        0.56      1.67 o 
   5   3  12        6.45        8.45      2.21 o 
  -4   4  12        2.88        1.79      1.84 o 
  -3   4  12        5.03        5.12      2.67 o 
  -2   4  12        1.85        1.38      1.45 o 
  -1   4  12        8.20       11.04      2.65 o 
   0   4  12        2.90        4.16      1.35 o 
   1   4  12       25.41       24.52      1.97 o 
   2   4  12       16.59       21.38      3.78 o 
   3   4  12       15.90       13.96      2.19 o 
   4   4  12        0.83        1.17      1.62 o 
   5   4  12        4.11        2.77      1.80 o 
  -4   5  12       15.36       11.07      2.70 o 
  -3   5  12        2.26        2.21      2.07 o 
  -2   5  12       25.97       27.90      2.22 o 
  -1   5  12        1.08        0.01      1.45 o 
   0   5  12       42.08       47.01      4.15 o 
   1   5  12        1.30        2.12      1.66 o 
   2   5  12       21.92       26.77      3.77 o 
   3   5  12       13.88       17.76      1.97 o 
   4   5  12        5.91        6.79      2.92 o 
   5   5  12        0.74       -0.25      1.31 o 
  -3   6  12        3.36        1.79      1.46 o 
  -2   6  12        5.99        7.61      1.70 o 
  -1   6  12        3.48        5.13      1.52 o 
   0   6  12       11.09       13.53      2.13 o 
   1   6  12        5.41        5.43      1.51 o 
   2   6  12       19.16       18.72      2.44 o 
   3   6  12        1.05        1.33      1.36 o 
   4   6  12        6.04        3.87      2.05 o 
  -2   7  12        0.00        0.68      1.87 o 
  -1   7  12        5.29        4.17      1.79 o 
   0   7  12        0.70        1.81      1.70 o 
   1   7  12        1.83        1.12      1.28 o 
   2   7  12        2.77        3.39      1.45 o 
   3   7  12        0.04       -0.23      1.54 o 
   0   8  12        1.92        1.04      1.46 o 
   1   8  12       22.42       31.61      2.38 o 
   2   8  12        0.56        0.47      1.23 o 
  -1  -2  13        0.29        1.16      1.61 o 
   0  -2  13        0.16       -0.58      0.79 o 
   1  -2  13        5.02        3.49      1.22 o 
  -2  -1  13        4.05        2.50      1.27 o 
  -1  -1  13       11.90       10.69      1.62 o 
   0  -1  13        8.29        5.34      1.81 o 
   1  -1  13       11.58       13.68      1.62 o 
   2  -1  13        9.14       10.57      4.03 o 
   3  -1  13        4.85        8.87      1.30 o 
  -3   0  13        4.04        4.16      2.26 o 
  -2   0  13        9.97        9.27      2.32 o 
  -1   0  13        8.12        5.27      1.18 o 
   0   0  13        3.80        5.21      1.21 o 
   1   0  13       12.65       15.51      2.41 o 
   2   0  13        4.58        7.74      1.85 o 
   3   0  13       10.55       10.60      3.34 o 
  -3   1  13        1.59        1.19      1.48 o 
  -2   1  13        9.74       13.43      1.88 o 
  -1   1  13        6.94        7.64      1.32 o 
   0   1  13        8.73        8.18      2.25 o 
   1   1  13        0.41        3.39      1.13 o 
   2   1  13        1.83        2.81      1.78 o 
   3   1  13        0.87        1.75      1.43 o 
   4   1  13        2.38        4.49      2.30 o 
  -3   2  13        0.00        0.68      1.22 o 
  -2   2  13        4.34        3.66      1.67 o 
  -1   2  13        0.14       -0.40      1.28 o 
   0   2  13        4.14        4.36      1.28 o 
   1   2  13        3.30        3.87      1.52 o 
   2   2  13       22.87       19.46      4.91 o 
   3   2  13        2.59        0.99      1.17 o 
   4   2  13        1.26        0.63      1.48 o 
  -3   3  13       23.43       23.87      2.25 o 
  -2   3  13        0.19       -0.47      1.17 o 
  -1   3  13        5.72        4.53      1.41 o 
   0   3  13        0.00        1.68      1.21 o 
   1   3  13       23.12       23.17      2.37 o 
   2   3  13       16.87       23.20      1.98 o 
   3   3  13       17.89       16.63      2.34 o 
   4   3  13        1.62        1.54      1.35 o 
  -3   4  13        3.51        4.73      2.08 o 
  -2   4  13        5.10        3.90      1.53 o 
  -1   4  13        6.12        5.50      1.95 o 
   0   4  13        1.96        1.47      1.48 o 
   1   4  13       10.04       14.73      4.61 o 
   2   4  13       15.62       13.87      2.29 o 
   3   4  13       12.35       12.61      1.87 o 
   4   4  13        0.51       -0.75      1.34 o 
  -3   5  13        1.59        1.38      1.91 o 
  -2   5  13        3.21        2.69      1.53 o 
  -1   5  13        1.02        1.73      1.66 o 
   0   5  13        0.12        0.94      1.29 o 
   1   5  13        1.20        1.52      1.34 o 
   2   5  13        1.20        0.99      3.27 o 
   3   5  13        1.91        3.17      1.58 o 
   4   5  13        0.05        1.10      1.86 o 
  -2   6  13        4.45        4.05      2.01 o 
  -1   6  13        4.33        5.85      1.99 o 
   0   6  13       13.79       14.32      2.49 o 
   1   6  13        0.74        1.73      1.40 o 
   2   6  13        6.04        5.13      2.00 o 
   3   6  13        0.11        1.61      1.79 o 
   0   7  13        0.26        0.59      1.31 o 
   1   7  13        0.12       -0.29      2.20 o 
   2   7  13        6.01        4.07      1.65 o 
  -1   0  14        2.49        3.03      1.19 o 
   0   0  14        0.21        2.89      1.57 o 
   1   0  14        1.28        4.20      1.36 o 
  -2   1  14        0.09        2.63      2.98 o 
  -1   1  14        0.02        6.23      5.04 o 
   0   1  14        1.80        5.49      1.65 o 
   1   1  14        0.04        1.02      1.87 o 
   2   1  14        1.01        2.89      1.24 o 
  -2   2  14        5.12        4.16      1.48 o 
  -1   2  14        6.49        7.82      1.56 o 
   0   2  14        6.60        7.53      1.78 o 
   1   2  14        3.14        7.18      6.22 o 
   2   2  14        0.65        1.58      1.52 o 
   3   2  14        1.41        1.75      1.29 o 
  -2   3  14        0.17        1.01      2.33 o 
  -1   3  14        3.47        3.61      1.46 o 
   0   3  14       10.86       12.45      2.25 o 
   1   3  14        0.00        0.44      1.43 o 
   2   3  14        0.46        1.77      1.32 o 
   3   3  14        0.18        0.92      1.64 o 
  -2   4  14        0.17        0.81      1.59 o 
  -1   4  14        1.74        2.81      1.49 o 
   0   4  14        0.54       -0.29      1.58 o 
   1   4  14        0.51        0.22      1.37 o 
   2   4  14        5.72        6.12      1.66 o 
   3   4  14        0.31        1.05      1.39 o 
  -1   5  14        7.28        6.97      1.82 o 
   0   5  14        0.01       -0.16      1.65 o 
   1   5  14       27.52       33.27      3.10 o 
   2   5  14        0.83        2.51      1.57 o 
   1   6  14        0.01       -1.09      3.43 o 
                                                 
